# Supplementary material for: Participant perceptions and experiences of a novel community-based respiratory longitudinal sampling method in Liverpool, UK: A mixed methods feasibility study
Source: PLoS One. 2023 Nov 9;18(11):e0294133. doi: 10.1371/journal.pone.0294133 (PMC10635470; doi:10.1371/journal.pone.0294133)
Supplement: S1 Dataset — (XLS) [file pone.0294133.s004.xls]

## Sheet: Fig2
Participant	Age Group	Study Week	Discomfort
p001	Parent	0	Slight
p001	Parent	2	None
p001	Parent	4	None
p001	Parent	6	Slight
p001	Parent	8	Slight
p001	Parent	10	None
p001	Parent	12	Slight
p001	Parent	14	None
p001	Parent	16	Slight							F
p001	Parent	18	Slight
p001	Parent	20	Slight
p001	Parent	22	Slight
p002	Parent	0	None
p002	Parent	2	Slight
p002	Parent	4	None
p002	Parent	6	Slight
p003	Parent	2	None
p003	Parent	8	None
p004	Parent	0	None
p004	Parent	2	None
p004	Parent	4	None
p004	Parent	6
p004	Parent	8	None
p004	Parent	10	None
p004	Parent	12	None
p004	Parent	14	None
p004	Parent	16	None
p004	Parent	18	None
p004	Parent	20	None
p004	Parent	22	None
p006	Parent	0	None
p006	Parent	2	None
p006	Parent	4	None
p006	Parent	6	None
p006	Parent	8	None
p006	Parent	10	None
p006	Parent	12
p006	Parent	14	None
p006	Parent	16	Slight
p006	Parent	18	None
p006	Parent	20	Slight
p006	Parent	22	None
p007	Parent	0	None
p007	Parent	2	None
p007	Parent	4	None
p007	Parent	6	None
p007	Parent	8	None
p007	Parent	10	None
p007	Parent	12	None
p007	Parent	14	None
p007	Parent	16	None
p007	Parent	18	None
p007	Parent	20	None
p007	Parent	22	None
p008	Parent	22	None
p008	Parent	0	None
p008	Parent	2	None
p008	Parent	4	None
p008	Parent	6	None
p008	Parent	8	None
p008	Parent	10	None
p008	Parent	12	None
p008	Parent	14	None
p008	Parent	16	None
p008	Parent	18	None
p008	Parent	20	None
p008	Parent	22	None
p009	Parent	0	None
p009	Parent	2	None
p009	Parent	4	None
p009	Parent	6	None
p009	Parent	8	None
p009	Parent	10	None
p009	Parent	12	None
p009	Parent	14	None
p009	Parent	16	None
p009	Parent	18	None
p009	Parent	20	None
p010	Parent	0	None
p010	Parent	2	None
p010	Parent	4	None
p010	Parent	6	None
p010	Parent	8	None
p010	Parent	10	None
p010	Parent	12	None
p010	Parent	14	None
p010	Parent	16	None
p010	Parent	18	None
p010	Parent	20	None
p010	Parent	22	None
p011	Parent	0	None
p011	Parent	2	None
p011	Parent	4	None
p011	Parent	6	Slight
p012	Parent	0	Slight
p012	Parent	2	Slight
p012	Parent	4	Slight
p012	Parent	6	Slight
p012	Parent	8	Slight
p012	Parent	10	Slight
p012	Parent	12	Slight
p012	Parent	14	Slight
p012	Parent	16	Slight
p012	Parent	18	Slight
p012	Parent	20	Slight
p012	Parent	22	Slight
p013	Parent	0	None
p013	Parent	2	None
p013	Parent	4	None
p013	Parent	6	None
p013	Parent	8	None
p013	Parent	10	None
p013	Parent	12	None
p013	Parent	14	None
p013	Parent	18	None
p013	Parent	20	None
p013	Parent	22	None
p014	Parent	0	None
p014	Parent	2	None
p014	Parent	4	None
p014	Parent	6	None
p014	Parent	8	None
p014	Parent	10	None
p014	Parent	12	None
p014	Parent	14	None
p014	Parent	18	None
p014	Parent	20	None
p014	Parent	22	None
p015	Parent	0	None
p015	Parent	2	None
p015	Parent	4	None
p015	Parent	6
p015	Parent	8	None
p015	Parent	10	None
p015	Parent	12	None
p015	Parent	14	None
p015	Parent	16	None
p015	Parent	18	None
p015	Parent	20	None
p015	Parent	22	None
p016	Parent	0	None
p016	Parent	2	None
p016	Parent	4	None
p016	Parent	6	None
p016	Parent	8	None
p016	Parent	10	None
p016	Parent	12	None
p016	Parent	14	None
p016	Parent	16	None
p016	Parent	18	None
p016	Parent	20	None
p016	Parent	22	None
p019	Parent	0	None
p019	Parent	2	None
p019	Parent	4	None
p019	Parent	6	None
p019	Parent	8	None
p019	Parent	10	None
p019	Parent	12	None
p019	Parent	14	None
p019	Parent	16	None
p019	Parent	18	Slight
p019	Parent	20	Slight
p019	Parent	22	None
p021	Parent	0	Slight
p021	Parent	2	None
p021	Parent	4	Moderate
p021	Parent	6	None
p021	Parent	8	Slight
p021	Parent	10	Slight
p021	Parent	12	Slight
p021	Parent	14	Slight
p021	Parent	16	Slight
p021	Parent	18	Slight
p021	Parent	20	None
p021	Parent	22	Slight
p022	Parent	0	None
p022	Parent	2	None
p022	Parent	4	None
p022	Parent	6	None
p022	Parent	8	None
p022	Parent	10	None
p022	Parent	12	None
p022	Parent	14	None
p022	Parent	16	None
p022	Parent	18	None
p022	Parent	20	None
p022	Parent	22	None
p023	Parent	0	None
p023	Parent	2	None
p023	Parent	4	None
p023	Parent	6	None
p023	Parent	8	None
p023	Parent	10	None
p023	Parent	12	None
p023	Parent	14	None
p023	Parent	16	None
p023	Parent	18	None
p023	Parent	20	None
p023	Parent	22	None
p025	Parent	0	Slight
p025	Parent	2	Slight
p025	Parent	4	Slight
p025	Parent	6	Slight
p025	Parent	8	Slight
p025	Parent	10	Slight
p025	Parent	12	Slight
p025	Parent	14	Slight
p025	Parent	16	Slight
p025	Parent	18	Slight
p025	Parent	20	Slight
p025	Parent	22	Slight
p026	Parent	0	None
p026	Parent	2	None
p026	Parent	4	None
p026	Parent	6	None
p026	Parent	8	None
p026	Parent	10	None
p026	Parent	12	None
p026	Parent	14	None
p026	Parent	16	None
p026	Parent	18	None
p026	Parent	20	None
p026	Parent	22	None
p027	Parent	0	None
p027	Parent	2	None
p027	Parent	4	None
p027	Parent	6	None
p027	Parent	8	None
p027	Parent	10	None
p027	Parent	12	None
p027	Parent	14	None
p027	Parent	16	None
p027	Parent	18	None
p027	Parent	20	None
p027	Parent	22	None
p029	Parent	0	None
p029	Parent	2	Severe
p029	Parent	4	Severe
p029	Parent	6	Moderate
p029	Parent	8	Moderate
p029	Parent	10	Severe
p029	Parent	12	Moderate
p029	Parent	14	Moderate
p029	Parent	16	Moderate
p029	Parent	18	Moderate
p029	Parent	20	None
p029	Parent	22	Moderate
p030	Parent	0	Moderate
p030	Parent	2	Slight
p030	Parent	4	Slight
p030	Parent	6	Slight
p030	Parent	8	Slight
p030	Parent	10	Slight
p030	Parent	12	Slight
p030	Parent	14	Slight
p030	Parent	16	Slight
p030	Parent	18	Slight
p030	Parent	20	Slight
p030	Parent	22	Slight
p031	Parent	0	None
p031	Parent	2	None
p031	Parent	4	None
p031	Parent	6	None
p031	Parent	8	None
p031	Parent	10	None
p031	Parent	12	None
p031	Parent	14	None
p031	Parent	16	None
p031	Parent	18	None
p031	Parent	20	None
p031	Parent	22	None
p032	Parent	0	None
p032	Parent	2	None
p032	Parent	4	None
p032	Parent	6	None
p032	Parent	8	None
p032	Parent	10	None
p032	Parent	12	None
p032	Parent	14	None
p032	Parent	16	None
p032	Parent	18	None
p032	Parent	20	None
p032	Parent	22	None
p033	Parent	0	None
p033	Parent	2	None
p033	Parent	4	Slight
p033	Parent	6	None
p033	Parent	8	None
p033	Parent	10	None
p033	Parent	12	None
p033	Parent	14	Slight
p033	Parent	16	Slight
p033	Parent	20	None
p034	Parent	0	Slight
p034	Parent	2	Slight
p034	Parent	4	None
p034	Parent	6	Slight
p034	Parent	8	Slight
p034	Parent	10	Slight
p034	Parent	12	None
p034	Parent	14	Slight
p034	Parent	16	None
p034	Parent	18	None
p034	Parent	20	None
p034	Parent	22	Slight
p035	Parent	0	None
p035	Parent	2	None
p035	Parent	4	Slight
p035	Parent	6	None
p035	Parent	8	None
p035	Parent	10	None
p035	Parent	12	None
p035	Parent	16	None
p035	Parent	18	None
p035	Parent	20	None
p035	Parent	22	None
p036	Parent	0	Slight
p036	Parent	2	None
p036	Parent	4	None
p036	Parent	6	None
p036	Parent	8	None
p036	Parent	10	None
p036	Parent	12	None
p036	Parent	14	None
p036	Parent	16	None
p036	Parent	18	None
p036	Parent	20	None
p036	Parent	22	None
p037	Parent	0	None
p037	Parent	2	None
p037	Parent	4	None
p037	Parent	6	None
p037	Parent	8	None
p037	Parent	10	None
p037	Parent	12	None
p037	Parent	14	None
p037	Parent	16	None
p037	Parent	18	None
p037	Parent	20	None
p037	Parent	22	None
p038	Parent	0	Slight
p038	Parent	2	Slight
p038	Parent	4	None
p038	Parent	6	Slight
p038	Parent	8	None
p038	Parent	10	None
p038	Parent	12	None
p038	Parent	14	Slight
p038	Parent	16	None
p038	Parent	18	None
p038	Parent	20	None
p038	Parent	22	None
p039	Parent	0	Slight
p039	Parent	2	Slight
p039	Parent	4	Slight
p039	Parent	6	Slight
p039	Parent	8	Slight
p039	Parent	10	Slight
p039	Parent	12	Slight
p039	Parent	14	Slight
p039	Parent	16	Slight
p039	Parent	22	Slight
p040	Parent	0	Slight
p040	Parent	2	None
p040	Parent	4	Slight
p040	Parent	6	None
p040	Parent	8	None
p040	Parent	10	None
p040	Parent	12	Slight
p040	Parent	14	None
p040	Parent	16	Slight
p041	Parent	0	None
p041	Parent	2	None
p041	Parent	4	None
p041	Parent	6	None
p041	Parent	8	None
p041	Parent	10	None
p041	Parent	12	None
p041	Parent	14	None
p041	Parent	16	None
p041	Parent	18	None
p041	Parent	20	None
p041	Parent	22	None
p042	Parent	0	None
p042	Parent	2	Slight
p042	Parent	4	Slight
p042	Parent	6	Slight
p042	Parent	8	Slight
p042	Parent	10	Slight
p042	Parent	12	Slight
p042	Parent	14	Slight
p042	Parent	16	Slight
p042	Parent	18	Slight
p042	Parent	20	None
p042	Parent	22	None
p043	Parent	0	None
p043	Parent	2	Slight
p043	Parent	4	None
p043	Parent	6	None
p043	Parent	8	None
p043	Parent	10	None
p043	Parent	12	None
p043	Parent	14	None
p043	Parent	16	None
p043	Parent	18	None
p043	Parent	22	None
p044	Parent	0	Slight
p044	Parent	2	Slight
p044	Parent	4	Slight
p044	Parent	6	Slight
p044	Parent	8	Slight
p044	Parent	10	Slight
p044	Parent	12	Slight
p044	Parent	14	Slight
p044	Parent	16	Slight
p044	Parent	18	Slight
p044	Parent	20	Slight
p044	Parent	22	Slight
p045	Parent	0	None
p045	Parent	2	None
p045	Parent	4	None
p045	Parent	6	None
p045	Parent	8	None
p045	Parent	10	None
p045	Parent	12	None
p045	Parent	14	None
p045	Parent	16	None
p045	Parent	18	None
p045	Parent	20	None
p045	Parent	22	None
p046	Parent	0	Slight
p046	Parent	2	Slight
p046	Parent	4	Slight
p046	Parent	6	Slight
p046	Parent	8	Slight
p046	Parent	10	Slight
p046	Parent	12	Slight
p046	Parent	14	Slight
p046	Parent	16	Slight
p046	Parent	18	Slight
p046	Parent	20	Slight
p046	Parent	22	None
p047	Parent	0	None
p047	Parent	2	None
p047	Parent	4	None
p047	Parent	6	None
p047	Parent	8	None
p047	Parent	10	None
p047	Parent	12	None
p047	Parent	14	None
p047	Parent	16	None
p047	Parent	18	None
p047	Parent	20	None
p047	Parent	22	None
p048	Parent	0	None
p048	Parent	2	None
p048	Parent	4	None
p048	Parent	6	None
p048	Parent	8	None
p048	Parent	10	None
p048	Parent	12	None
p048	Parent	14	None
p048	Parent	16	None
p048	Parent	18	None
p048	Parent	20	None
p048	Parent	22	None
p049	Parent	0	None
p049	Parent	2	None
p049	Parent	4	None
p049	Parent	6	None
p049	Parent	8	None
p049	Parent	10	None
p049	Parent	12	None
p049	Parent	14	None
p049	Parent	16	None
p049	Parent	18	None
p049	Parent	20	None
p049	Parent	22	None
p050	Parent	0	None
p050	Parent	2	None
p050	Parent	4	Slight
p050	Parent	6	None
p050	Parent	8	None
p050	Parent	10	None
p050	Parent	12	None
p050	Parent	14	Multiple Answers
p050	Parent	16	None
p050	Parent	18	None
p050	Parent	20	Slight
p050	Parent	22	None
p051	Parent	0	Slight
p051	Parent	2	None
p051	Parent	4	Slight
p051	Parent	6	Slight
p051	Parent	8	Slight
p051	Parent	10	Slight
p051	Parent	12	Slight
p051	Parent	14	Slight
p051	Parent	16	Slight
p051	Parent	18	Slight
p051	Parent	20	Slight
p051	Parent	22	Moderate
p052	Parent	0	None
p052	Parent	2	None
p052	Parent	4	None
p052	Parent	6	None
p052	Parent	8	None
p052	Parent	10	None
p052	Parent	12	None
p052	Parent	14	None
p052	Parent	16
p052	Parent	18
p052	Parent	20
p052	Parent	22
p053	Parent	0	None
p053	Parent	2	Multiple Answers
p053	Parent	4	Slight
p053	Parent	6	None
p053	Parent	8	None
p053	Parent	10	None
p053	Parent	12	None
p053	Parent	14	Multiple Answers
p053	Parent	16	None
p053	Parent	18	Slight
p053	Parent	20	None
p053	Parent	22	None
p054	Parent	0	None
p054	Parent	2	None
p054	Parent	4	None
p054	Parent	6	None
p054	Parent	8	None
p054	Parent	10	None
p054	Parent	12	None
p054	Parent	14	None
p054	Parent	16	None
p054	Parent	18	None
p054	Parent	20	None
p054	Parent	22	None
p055	Parent	0	None
p055	Parent	2	None
p056	Parent	0	None
p056	Parent	2
p057	Parent	0	None
p057	Parent	2	None
p057	Parent	4	None
p057	Parent	6	None
p057	Parent	8	None
p057	Parent	10	None
p057	Parent	12	None
p057	Parent	14	None
p057	Parent	16	None
p057	Parent	18	None
p057	Parent	20	None
p057	Parent	22	None
p058	Parent	0	None
p058	Parent	2	None
p058	Parent	4	None
p058	Parent	6	None
p058	Parent	8	None
p058	Parent	10	None
p058	Parent	12	None
p058	Parent	14	None
p058	Parent	16	None
p058	Parent	18	None
p058	Parent	20	None
p058	Parent	22	None
p059	Parent	0	None
p059	Parent	2	None
p059	Parent	4	None
p059	Parent	6	None
p059	Parent	8	None
p059	Parent	10	None
p059	Parent	12	None
p059	Parent	14	None
p059	Parent	16	None
p059	Parent	18	None
p059	Parent	20	None
p059	Parent	22	None
p060	Parent	0	None
p060	Parent	2	None
p060	Parent	4	None
p060	Parent	6	None
p060	Parent	8	None
p060	Parent	10	None
p060	Parent	12	None
p060	Parent	14	None
p060	Parent	16	None
p060	Parent	18	None
p060	Parent	22	None
p061	Parent	0	None
p061	Parent	2	None
p061	Parent	4	None
p061	Parent	6	None
p061	Parent	8	None
p061	Parent	10	None
p061	Parent	12	None
p061	Parent	14	None
p061	Parent	16	None
p061	Parent	18	None
p061	Parent	20	None
p061	Parent	22	None
p062	Parent	0	None
p062	Parent	2	None
p062	Parent	4	None
p062	Parent	6	None
p062	Parent	8	None
p062	Parent	10	None
p062	Parent	12	None
p062	Parent	14	None
p062	Parent	16	None
p062	Parent	18	None
p062	Parent	20	None
p062	Parent	22	None
p063	Parent	0	Slight
p063	Parent	2	Slight
p063	Parent	4	Slight
p063	Parent	6	Slight
p063	Parent	8	Slight
p063	Parent	10	Slight
p063	Parent	12	None
p063	Parent	14	Slight
p063	Parent	16	None
p063	Parent	18	None
p063	Parent	20	Slight
p063	Parent	22	None
p064	Parent	0	Slight
p064	Parent	2	Slight
p064	Parent	4	None
p064	Parent	6	None
p064	Parent	8	None
p064	Parent	10	None
p064	Parent	12	None
p064	Parent	14	Slight
p064	Parent	16	None
p064	Parent	18	None
p064	Parent	20	None
p064	Parent	22	None
p065	Parent	0	Slight
p065	Parent	2	Slight
p065	Parent	4	Slight
p065	Parent	6	Slight
p065	Parent	8	Slight
p065	Parent	10	Slight
p065	Parent	12	Slight
p065	Parent	14	Slight
p065	Parent	16	Slight
p065	Parent	18	Slight
p065	Parent	20	Slight
p065	Parent	22	Slight
p067	Parent	0	None
p067	Parent	2	None
p067	Parent	4	None
p067	Parent	6	None
p067	Parent	8	None
p067	Parent	10	None
p067	Parent	12	None
p067	Parent	14	None
p067	Parent	16	None
p067	Parent	18	None
p067	Parent	20	None
p067	Parent	22	None
p068	Parent	0	Slight
p068	Parent	2	Slight
p068	Parent	4	Slight
p068	Parent	6	Slight
p068	Parent	8	Slight
p068	Parent	10	Slight
p068	Parent	12	Slight
p068	Parent	14	Slight
p068	Parent	16	Slight
p068	Parent	18	Slight
p068	Parent	20	Slight
p068	Parent	22	Slight
p069	Parent	0	Slight
p069	Parent	2	Slight
p069	Parent	4	Slight
p069	Parent	6	None
p069	Parent	8	None
p069	Parent	10	None
p069	Parent	12	None
p069	Parent	16	None
p069	Parent	18	None
p069	Parent	20	None
p069	Parent	22	None
p070	Parent	2	None
p070	Parent	8	None
p071	Parent	0	None
p071	Parent	2	None
p071	Parent	4	None
p071	Parent	6	None
p071	Parent	8	None
p071	Parent	10	None
p071	Parent	12	None
p071	Parent	14	None
p071	Parent	16	None
p071	Parent	20	None
p073	Parent	0	None
p073	Parent	2	None
p073	Parent	4	None
p073	Parent	6	None
p073	Parent	8	None
p073	Parent	10	None
p073	Parent	12	None
p073	Parent	14	None
p073	Parent	16	None
p073	Parent	18	None
p073	Parent	20	None
p073	Parent	22	None
p074	Parent	0	None
p074	Parent	2	None
p074	Parent	4	None
p074	Parent	6	None
p074	Parent	8	None
p074	Parent	10	None
p074	Parent	12	None
p074	Parent	14	None
p074	Parent	16	None
p074	Parent	18	None
p074	Parent	20	None
p074	Parent	22	None
p075	Parent	0	None
p075	Parent	2	None
p075	Parent	4	Slight
p075	Parent	6	Slight
p075	Parent	8	Slight
p075	Parent	10	Slight
p075	Parent	12	Slight
p075	Parent	14	None
p075	Parent	16	Slight
p075	Parent	22	Slight
p076	Parent	0	None
p076	Parent	2	None
p076	Parent	4	None
p076	Parent	6	None
p076	Parent	8	None
p076	Parent	10	None
p076	Parent	12	None
p076	Parent	14	None
p076	Parent	16	None
p076	Parent	18	None
p076	Parent	20	None
p076	Parent	22	None
p077	Parent	0	None
p077	Parent	2	None
p077	Parent	4	None
p077	Parent	6	None
p077	Parent	8	None
p077	Parent	10	None
p077	Parent	12	None
p077	Parent	14	None
p077	Parent	16	None
p077	Parent	18	None
p077	Parent	20	None
p077	Parent	22	None
p078	Parent	0	Slight
p078	Parent	2	Slight
p078	Parent	4	Slight
p078	Parent	6	Slight
p078	Parent	8	None
p078	Parent	10	Slight
p078	Parent	12	Slight
p078	Parent	14	None
p078	Parent	16	None
p079	Parent	0	None
p079	Parent	2	None
p079	Parent	4	None
p079	Parent	6	None
p079	Parent	8	None
p079	Parent	10	None
p079	Parent	12	None
p079	Parent	14	None
p079	Parent	16	None
p079	Parent	18	None
p079	Parent	20	None
p079	Parent	22	None
p080	Parent	0	None
p080	Parent	2	None
p080	Parent	4	None
p080	Parent	6	Slight
p080	Parent	8	Slight
p080	Parent	10	None
p080	Parent	12	None
p080	Parent	14	None
p080	Parent	16	None
p080	Parent	18	None
p080	Parent	20	None
p080	Parent	22	None
p081	Child <5	0	Moderate
p081	Child <5	2	None
p081	Child <5	4	Slight
p081	Child <5	6	Slight
p081	Child <5	8	Slight
p081	Child <5	10	Slight
p081	Child <5	12	None
p081	Child <5	14	Slight
p081	Child <5	16	Slight
p081	Child <5	18	None
p081	Child <5	20	None
p081	Child <5	22	Slight
p082	Child <5	0	Moderate
p082	Child <5	2	Slight
p082	Child <5	4	Severe
p082	Child <5	6	Severe
p082	Child <5	8	Slight
p082	Child <5	10	Severe
p082	Child <5	12	Severe
p082	Child <5	14	Severe
p082	Child <5	16	Severe
p082	Child <5	18	Severe
p082	Child <5	20	Severe
p082	Child <5	22	Severe
p085	Child <5	0	Extreme
p085	Child <5	2	Extreme
p085	Child <5	4	Moderate
p085	Child <5	6	Moderate
p085	Child <5	8	Moderate
p085	Child <5	10	Moderate
p085	Child <5	12	Moderate
p085	Child <5	14	Moderate
p085	Child <5	16	Moderate
p085	Child <5	22	Moderate
p086	Child <5	0	None
p086	Child <5	2	None
p086	Child <5	4	None
p086	Child <5	6	Slight
p086	Child <5	8	Slight
p086	Child <5	10	None
p086	Child <5	12	None
p086	Child <5	14	None
p086	Child <5	16	None
p086	Child <5	18	None
p086	Child <5	20	None
p086	Child <5	22	None
p087	Child <5	0	None
p087	Child <5	2	None
p087	Child <5	4	None
p087	Child <5	6	None
p087	Child <5	8	None
p087	Child <5	10	None
p087	Child <5	12	None
p087	Child <5	14	None
p087	Child <5	16	None
p087	Child <5	18	None
p087	Child <5	20	None
p087	Child <5	22	None
p088	Child <5	0	Slight
p088	Child <5	2	None
p088	Child <5	4	Moderate
p088	Child <5	6
p088	Child <5	8	None
p088	Child <5	10	None
p088	Child <5	12	None
p088	Child <5	14	None
p088	Child <5	16	None
p088	Child <5	18	None
p088	Child <5	20	None
p088	Child <5	22	None
p090	Child <5	0	Severe
p090	Child <5	2	Extreme
p090	Child <5	4	Extreme
p090	Child <5	6	Extreme
p090	Child <5	8	Moderate
p090	Child <5	10	Extreme
p090	Child <5	12	Severe
p090	Child <5	14	Severe
p090	Child <5	16	Severe
p090	Child <5	18	Moderate
p090	Child <5	20	Severe
p090	Child <5	22	Severe
p091	Child <5	0	Slight
p091	Child <5	2	Slight
p091	Child <5	4	Slight
p091	Child <5	6	Slight
p091	Child <5	8	Slight
p091	Child <5	10	Slight
p091	Child <5	12	Slight
p091	Child <5	14	Slight
p091	Child <5	16	Slight
p091	Child <5	18	Slight
p091	Child <5	20	Slight
p091	Child <5	22	Slight
p092	Child <5	0	Slight
p092	Child <5	2	Moderate
p093	Child <5	0
p093	Child <5	2	Slight
p094	Child <5	0	Slight
p094	Child <5	2	Slight
p094	Child <5	4	Severe
p094	Child <5	6	Severe
p094	Child <5	8	Slight
p094	Child <5	10	Severe
p094	Child <5	12	Severe
p094	Child <5	14	Severe
p094	Child <5	16	Severe
p094	Child <5	18	Severe
p094	Child <5	20	Severe
p094	Child <5	22	Severe
p095	Child <5	0	Moderate
p095	Child <5	2	None
p095	Child <5	4	None
p095	Child <5	6	Slight
p095	Child <5	8	Slight
p095	Child <5	10	None
p095	Child <5	12	None
p095	Child <5	14
p095	Child <5	16	None
p095	Child <5	18	None
p095	Child <5	20	None
p095	Child <5	22	None
p096	Child <5	0	Slight
p096	Child <5	2	Slight
p096	Child <5	4	Slight
p096	Child <5	6	Slight
p096	Child <5	8	None
p096	Child <5	10	None
p096	Child <5	12	None
p096	Child <5	14	None
p096	Child <5	16	None
p096	Child <5	18	None
p096	Child <5	20	None
p096	Child <5	22	None
p097	Child <5	0	Moderate
p097	Child <5	2	Moderate
p097	Child <5	4	Moderate
p097	Child <5	6	Slight
p097	Child <5	8	Moderate
p097	Child <5	10	Moderate
p097	Child <5	12	Moderate
p097	Child <5	14	Moderate
p097	Child <5	16	Slight
p097	Child <5	18	None
p097	Child <5	20	None
p097	Child <5	22	None
p098	Child <5	0	None
p098	Child <5	2	Moderate
p098	Child <5	4	Moderate
p098	Child <5	6	Moderate
p098	Child <5	8	Slight
p098	Child <5	10	Slight
p098	Child <5	12	Slight
p098	Child <5	14	Slight
p098	Child <5	16	Slight
p098	Child <5	18	Slight
p098	Child <5	20	Slight
p098	Child <5	22	Slight
p099	Child <5	0	Moderate
p099	Child <5	2
p099	Child <5	4	Moderate
p099	Child <5	6	Extreme
p099	Child <5	8	Extreme
p099	Child <5	10	Slight
p099	Child <5	12	Extreme
p099	Child <5	14	Moderate
p099	Child <5	16	Slight
p099	Child <5	18	Moderate
p099	Child <5	20	Moderate
p099	Child <5	22	Slight
p101	Child <5	0	Slight
p101	Child <5	2	None
p101	Child <5	4	None
p101	Child <5	6	None
p101	Child <5	8	None
p101	Child <5	10	None
p101	Child <5	12	None
p101	Child <5	14	None
p101	Child <5	18	None
p101	Child <5	20	None
p101	Child <5	22	None
p102	Child <5	0	Slight
p102	Child <5	2	Severe
p102	Child <5	4	None
p102	Child <5	6	Severe
p102	Child <5	8	Severe
p102	Child <5	10	Moderate
p102	Child <5	12	Slight
p102	Child <5	14	Moderate
p102	Child <5	16	Moderate
p102	Child <5	18	Moderate
p102	Child <5	20	Moderate
p102	Child <5	22	Moderate
p103	Child <5	0	Slight
p103	Child <5	2	Extreme
p103	Child <5	4	Moderate
p103	Child <5	6	Slight
p103	Child <5	8	Moderate
p103	Child <5	10	Slight
p103	Child <5	12	Slight
p103	Child <5	14	Slight
p103	Child <5	16	None
p103	Child <5	18	None
p103	Child <5	20	None
p103	Child <5	22	None
p104	Child <5	0	Moderate
p104	Child <5	2	Moderate
p104	Child <5	4	Moderate
p104	Child <5	6
p104	Child <5	8	None
p104	Child <5	10	None
p104	Child <5	12	None
p104	Child <5	14	None
p104	Child <5	16	None
p104	Child <5	18	None
p104	Child <5	20	None
p104	Child <5	22	None
p106	Child <5	0	Slight
p106	Child <5	2	None
p106	Child <5	4	Slight
p106	Child <5	6	Slight
p106	Child <5	8	Slight
p106	Child <5	10	Moderate
p106	Child <5	12	Moderate
p106	Child <5	14	None
p106	Child <5	16	Slight
p106	Child <5	18	Slight
p106	Child <5	20	Slight
p106	Child <5	22	Slight
p107	Child <5	0	Slight
p107	Child <5	2	Slight
p107	Child <5	4	Slight
p107	Child <5	6	None
p107	Child <5	8	Slight
p107	Child <5	10	Slight
p107	Child <5	12	Slight
p107	Child <5	14	Slight
p107	Child <5	16	Slight
p107	Child <5	18	Slight
p107	Child <5	20	None
p107	Child <5	22	Slight
p108	Child <5	0	Slight
p108	Child <5	2	Moderate
p108	Child <5	4	Moderate
p108	Child <5	6	Slight
p108	Child <5	8	Slight
p108	Child <5	10	Moderate
p108	Child <5	12	Moderate
p108	Child <5	14	Slight
p108	Child <5	16	Slight
p108	Child <5	18	Slight
p108	Child <5	20	Moderate
p108	Child <5	22	Slight
p109	Child <5	0	None
p109	Child <5	2	Moderate
p109	Child <5	4	Extreme
p109	Child <5	6	Severe
p109	Child <5	8	Severe
p109	Child <5	10	Severe
p109	Child <5	12	Extreme
p109	Child <5	14	Moderate
p109	Child <5	16	Extreme
p109	Child <5	18	Severe
p109	Child <5	20	Severe
p109	Child <5	22	Severe
p110	Child <5	0	Extreme
p110	Child <5	2
p110	Child <5	4	None
p110	Child <5	6	None
p110	Child <5	8	None
p110	Child <5	10	None
p110	Child <5	12	None
p110	Child <5	14	None
p110	Child <5	16	None
p110	Child <5	18	None
p110	Child <5	20	None
p110	Child <5	22	None
p111	Child <5	0	Slight
p111	Child <5	2	Slight
p111	Child <5	4	Moderate
p111	Child <5	6	Moderate
p111	Child <5	8	Slight
p111	Child <5	10	Slight
p111	Child <5	12	Moderate
p111	Child <5	14	Moderate
p111	Child <5	16	Moderate
p111	Child <5	18	Slight
p111	Child <5	20	Slight
p111	Child <5	22	Slight
p112	Child <5	0	None
p112	Child <5	2	None
p112	Child <5	4	Moderate
p112	Child <5	6	Moderate
p113	Child <5	0	Moderate
p113	Child <5	2	Slight
p113	Child <5	4	None
p113	Child <5	6	None
p113	Child <5	8	None
p113	Child <5	10	Severe
p113	Child <5	12	None
p113	Child <5	14	None
p113	Child <5	16	None
p113	Child <5	18	None
p113	Child <5	20	None
p113	Child <5	22	None
p114	Child <5	0	Moderate
p114	Child <5	2	Moderate
p114	Child <5	4	Moderate
p114	Child <5	6	Slight
p114	Child <5	8	Moderate
p114	Child <5	10	None
p114	Child <5	12	None
p114	Child <5	14	None
p114	Child <5	16	None
p114	Child <5	18	None
p114	Child <5	20	None
p114	Child <5	22	None
p115	Child <5	0	Severe
p115	Child <5	2	Extreme
p115	Child <5	4	Severe
p115	Child <5	6	Severe
p115	Child <5	8	Severe
p115	Child <5	10	Severe
p115	Child <5	12	Severe
p115	Child <5	14	Severe
p115	Child <5	16	Severe
p115	Child <5	22	Severe
p117	Child <5	0	Moderate
p117	Child <5	2	Slight
p117	Child <5	4	Slight
p117	Child <5	6	Slight
p117	Child <5	8	None
p117	Child <5	10	None
p117	Child <5	12	Slight
p117	Child <5	14	Slight
p117	Child <5	16	Slight
p117	Child <5	18	Slight
p117	Child <5	20	Slight
p117	Child <5	22	None
p118	Child <5	0	None
p118	Child <5	2	Moderate
p118	Child <5	4	None
p118	Child <5	6	None
p118	Child <5	8	Slight
p118	Child <5	10	None
p118	Child <5	12	None
p118	Child <5	14	None
p118	Child <5	16	None
p118	Child <5	18	Slight
p118	Child <5	22	None
p119	Child <5	2	None
p119	Child <5	8	None
p119	Child <5	0	None
p119	Child <5	2	None
p119	Child <5	4	None
p119	Child <5	6	None
p119	Child <5	8	None
p119	Child <5	10	None
p119	Child <5	12	None
p119	Child <5	14	None
p119	Child <5	16	None
p119	Child <5	18	None
p119	Child <5	20	None
p119	Child <5	22	None
p120	Child <5	0	None
p120	Child <5	2	None
p120	Child <5	4	None
p120	Child <5	6	None
p120	Child <5	8	None
p120	Child <5	10	None
p120	Child <5	12	None
p120	Child <5	14	None
p120	Child <5	16	None
p120	Child <5	18	None
p120	Child <5	20	None
p120	Child <5	22	None
p121	Child <5	0	Moderate
p121	Child <5	2	Moderate
p121	Child <5	4	Moderate
p121	Child <5	6	Slight
p121	Child <5	8	Slight
p121	Child <5	10	Moderate
p121	Child <5	12	Moderate
p121	Child <5	14	Slight
p121	Child <5	16	Slight
p121	Child <5	18	Slight
p121	Child <5	20	Moderate
p121	Child <5	22	Slight
p122	Child >5	0	Slight
p122	Child >5	2	None
p122	Child >5	4
p122	Child >5	6
p122	Child >5	8
p122	Child >5	10
p122	Child >5	12
p122	Child >5	14
p122	Child >5	16
p123	Child >5	0	Slight
p123	Child >5	2	Moderate
p123	Child >5	4	Moderate
p123	Child >5	6	Slight
p123	Child >5	8	None
p123	Child >5	10	Slight
p123	Child >5	12	Slight
p123	Child >5	16	Slight
p123	Child >5	18	None
p123	Child >5	20	None
p123	Child >5	22	None
p124	Child >5	0	Slight
p124	Child >5	2	Slight
p124	Child >5	4	None
p124	Child >5	6	None
p124	Child >5	8	None
p124	Child >5	10	Slight
p124	Child >5	12	None
p124	Child >5	14	Slight
p124	Child >5	16	None
p124	Child >5	18	None
p124	Child >5	20	Slight
p124	Child >5	22	Slight
p125	Child >5	0	Slight
p125	Child >5	2	Slight
p125	Child >5	4	Slight
p125	Child >5	6	Slight
p125	Child >5	8	Slight
p125	Child >5	10	Slight
p125	Child >5	12	Slight
p125	Child >5	14	Slight
p125	Child >5	16	Slight
p125	Child >5	18	Slight
p125	Child >5	20	Slight
p125	Child >5	22	Slight
p126	Child >5	0	None
p126	Child >5	2	None
p126	Child >5	4	None
p126	Child >5	6	None
p126	Child >5	8	None
p126	Child >5	10	None
p126	Child >5	12	None
p126	Child >5	14	None
p126	Child >5	16	None
p126	Child >5	18	None
p126	Child >5	20	None
p126	Child >5	22	None
p127	Child >5	0	Slight
p127	Child >5	2	Slight
p127	Child >5	4	Slight
p127	Child >5	6	None
p127	Child >5	8	None
p127	Child >5	10	None
p127	Child >5	12
p127	Child >5	14	None
p127	Child >5	16	None
p127	Child >5	18	None
p127	Child >5	20	None
p127	Child >5	22	None
p128	Child >5	0	Slight
p128	Child >5	2	Slight
p128	Child >5	4	Slight
p128	Child >5	6	Slight
p128	Child >5	8	Slight
p128	Child >5	10	Slight
p128	Child >5	12	Slight
p128	Child >5	14	Slight
p128	Child >5	16	Slight
p128	Child >5	18	Slight
p128	Child >5	20	Slight
p128	Child >5	22	Slight
p129	Child >5	0	None
p129	Child >5	2	Slight
p129	Child >5	4	None
p129	Child >5	6	None
p129	Child >5	8	None
p129	Child >5	10	None
p129	Child >5	12	None
p129	Child >5	14	None
p129	Child >5	16	None
p129	Child >5	18	None
p129	Child >5	20	None
p129	Child >5	22	None
p130	Child >5	0	None
p130	Child >5	2	None
p130	Child >5	4	None
p130	Child >5	6	None
p130	Child >5	8	None
p130	Child >5	10	None
p130	Child >5	12	None
p130	Child >5	14	None
p130	Child >5	18	None
p130	Child >5	20	None
p130	Child >5	22	None
p132	Child >5	0	Slight
p132	Child >5	2	Slight
p132	Child >5	4	Slight
p132	Child >5	6	Slight
p132	Child >5	8	Slight
p132	Child >5	10	Slight
p132	Child >5	12	Slight
p132	Child >5	14	Slight
p132	Child >5	16	Slight
p132	Child >5	18	Slight
p132	Child >5	20	Slight
p132	Child >5	22	Slight
p133	Child >5	0	Moderate
p133	Child >5	2	None
p133	Child >5	4	None
p133	Child >5	6	Slight
p133	Child >5	8	Moderate
p133	Child >5	10	Slight
p133	Child >5	12	Slight
p133	Child >5	14	Slight
p133	Child >5	16	Slight
p133	Child >5	18	Slight
p133	Child >5	20	Slight
p133	Child >5	22	Slight
p134	Child >5	0	None
p134	Child >5	2	None
p134	Child >5	4	None
p134	Child >5	6	None
p134	Child >5	8	None
p134	Child >5	10	None
p134	Child >5	12	None
p134	Child >5	14	None
p134	Child >5	16	None
p134	Child >5	18	None
p134	Child >5	20	None
p134	Child >5	22	None
p135	Child >5	0	Moderate
p135	Child >5	2	Slight
p135	Child >5	4	Moderate
p135	Child >5	6	Slight
p135	Child >5	8	Slight
p135	Child >5	10	Slight
p135	Child >5	12	Slight
p135	Child >5	14	Slight
p135	Child >5	16	Slight
p135	Child >5	18	Slight
p135	Child >5	20	Slight
p135	Child >5	22	Slight
p137	Child >5	0	Slight
p137	Child >5	2	None
p137	Child >5	4	None
p137	Child >5	6	None
p137	Child >5	8	None
p137	Child >5	10	None
p137	Child >5	12	None
p137	Child >5	14	None
p137	Child >5	16	None
p137	Child >5	18	None
p137	Child >5	20	None
p137	Child >5	22	None
p139	Child >5	0	None
p139	Child >5	2	None
p139	Child >5	4	None
p139	Child >5	6	None
p139	Child >5	8	None
p139	Child >5	10	None
p139	Child >5	12	None
p139	Child >5	14	None
p139	Child >5	16	None
p139	Child >5	18	None
p139	Child >5	20	None
p139	Child >5	22	None
p140	Child >5	0	Slight
p140	Child >5	2	Slight
p140	Child >5	4	Slight
p140	Child >5	6	Slight
p140	Child >5	8	Slight
p140	Child >5	10	Moderate
p140	Child >5	12	Slight
p140	Child >5	14	Slight
p140	Child >5	16	Severe
p140	Child >5	18	Severe
p140	Child >5	20	Moderate
p140	Child >5	22	Moderate
p141	Child >5	0	Slight
p141	Child >5	2	Slight
p141	Child >5	4	Slight
p141	Child >5	6	Slight
p141	Child >5	8	Slight
p141	Child >5	10	None
p141	Child >5	12
p141	Child >5	14	Slight
p141	Child >5	16	Severe
p141	Child >5	18	Severe
p141	Child >5	20	Slight
p141	Child >5	22	Moderate
p142	Child >5	0	Moderate
p142	Child >5	2	Slight
p142	Child >5	4	Slight
p142	Child >5	6	Slight
p142	Child >5	8	None
p142	Child >5	10	None
p142	Child >5	12	None
p142	Child >5	14	None
p142	Child >5	16	None
p142	Child >5	18	None
p142	Child >5	20	None
p142	Child >5	22	None
p143	Child >5	0	Slight
p143	Child >5	2	Slight
p143	Child >5	4	Moderate
p143	Child >5	6
p143	Child >5	8	Moderate
p143	Child >5	10	Moderate
p143	Child >5	12	Slight
p143	Child >5	14	Slight
p143	Child >5	16	None
p144	Child >5	0	None
p144	Child >5	2	None
p144	Child >5	4	None
p144	Child >5	6	None
p144	Child >5	8	None
p144	Child >5	10	None
p144	Child >5	12	None
p144	Child >5	14	None
p144	Child >5	16	None
p144	Child >5	18	None
p144	Child >5	20	None
p144	Child >5	22	None
p145	Child >5	0	None
p145	Child >5	2	None
p145	Child >5	4	None
p145	Child >5	6	None
p145	Child >5	8	Severe
p145	Child >5	10	None
p145	Child >5	12	None
p145	Child >5	14	None
p145	Child >5	16	Slight
p145	Child >5	18	None
p145	Child >5	20	None
p145	Child >5	22	None
p146	Child >5	0	None
p146	Child >5	2	Slight
p146	Child >5	4	Slight
p146	Child >5	6	Slight
p146	Child >5	8	None
p146	Child >5	10	Slight
p146	Child >5	12	Slight
p146	Child >5	16	Slight
p146	Child >5	18	None
p146	Child >5	20	None
p146	Child >5	22	None
p147	Child >5	0	None
p147	Child >5	2	None
p147	Child >5	4	Slight
p147	Child >5	6	Moderate
p148	Child >5	0	None
p148	Child >5	2	None
p148	Child >5	4	None
p148	Child >5	6	None
p148	Child >5	8	None
p148	Child >5	10	None
p148	Child >5	12	None
p148	Child >5	14	None
p148	Child >5	18	None
p148	Child >5	20	None
p148	Child >5	22	None
p150	Child >5	0	None
p150	Child >5	2	None
p150	Child >5	4	None
p150	Child >5	6	None
p150	Child >5	8	None
p150	Child >5	10	None
p150	Child >5	12	None
p150	Child >5	14	None
p150	Child >5	16	None
p150	Child >5	18	None
p150	Child >5	20	None
p150	Child >5	22	None
p151	Child >5	0	Slight
p151	Child >5	2
p151	Child >5	4	Slight
p151	Child >5	6	Slight
p151	Child >5	8	Slight
p151	Child >5	10
p151	Child >5	12	Slight
p151	Child >5	14	Slight
p151	Child >5	16	Slight
p151	Child >5	18	Slight
p151	Child >5	20	Slight
p151	Child >5	22	Slight
p152	Child >5	0	Moderate
p152	Child >5	2	Slight
p152	Child >5	4	Slight
p152	Child >5	6	Slight
p152	Child >5	8	Slight
p152	Child >5	10	Slight
p152	Child >5	12	Slight
p152	Child >5	14	Slight
p152	Child >5	16	Slight
p152	Child >5	18	Slight
p152	Child >5	20	Slight
p152	Child >5	22	Slight
p153	Child >5	0	Slight
p153	Child >5	2	None
p153	Child >5	4	Slight
p153	Child >5	6	Slight
p153	Child >5	8	None
p153	Child >5	10	None
p153	Child >5	12	Slight
p153	Child >5	14	None
p153	Child >5	16	None
p153	Child >5	18	None
p153	Child >5	20	None
p153	Child >5	22	None
p154	Child >5	0	Slight
p154	Child >5	2	Slight
p154	Child >5	4	Moderate
p154	Child >5	6	Slight
p154	Child >5	8	Slight
p154	Child >5	10	Slight
p154	Child >5	12	Slight
p154	Child >5	14	Slight
p154	Child >5	16	Slight
p154	Child >5	18	Slight
p154	Child >5	20	None
p154	Child >5	22	Slight
p155	Child >5	2	None
p155	Child >5	8	None
p155	Child >5	0	Slight
p155	Child >5	2	None
p155	Child >5	4	None
p155	Child >5	6	Slight
p155	Child >5	8	None
p155	Child >5	10	Slight
p155	Child >5	12	Slight
p155	Child >5	14	Slight
p155	Child >5	16	Slight
p155	Child >5	20	Slight
p156	Child >5	0	None
p156	Child >5	2	Slight
p156	Child >5	4	Slight
p156	Child >5	6	Slight
p156	Child >5	8	Slight
p156	Child >5	10	Slight
p156	Child >5	12	Slight
p156	Child >5	14	Slight
p156	Child >5	16	Slight
p156	Child >5	18	Slight
p156	Child >5	20	None
p156	Child >5	22	None
p157	Child >5	0	Slight
p157	Child >5	2	None
p157	Child >5	4	None
p157	Child >5	6	Slight
p157	Child >5	8	Slight
p157	Child >5	10	Moderate
p157	Child >5	12	Slight
p157	Child >5	14	Moderate
p157	Child >5	16	Moderate
p157	Child >5	20	Moderate

## Sheet: Fig3
Participant	Age Group	Study Week	Pain
p001	Parent	0	No
p001	Parent	2	No
p001	Parent	4	No
p001	Parent	6	No
p001	Parent	8	No
p001	Parent	10	No
p001	Parent	12	No
p001	Parent	14	No
p001	Parent	16	No
p001	Parent	18	No
p001	Parent	20	No
p001	Parent	22	No
p002	Parent	0	No
p002	Parent	2	No
p002	Parent	4	No
p002	Parent	6	No
p003	Parent	2	No
p003	Parent	8	No
p004	Parent	0	No
p004	Parent	2	No
p004	Parent	4	No
p004	Parent	6
p004	Parent	8	No
p004	Parent	10	No
p004	Parent	12	No
p004	Parent	14	No
p004	Parent	16	No
p004	Parent	18	No
p004	Parent	20	No
p004	Parent	22	No
p006	Parent	0	No
p006	Parent	2	No
p006	Parent	4	No
p006	Parent	6	No
p006	Parent	8	No
p006	Parent	10	No
p006	Parent	12
p006	Parent	14	No
p006	Parent	16	No
p006	Parent	18	No
p006	Parent	20	No
p006	Parent	22	No
p007	Parent	0	No
p007	Parent	2	No
p007	Parent	4	No
p007	Parent	6	No
p007	Parent	8	No
p007	Parent	10	No
p007	Parent	12	No
p007	Parent	14	No
p007	Parent	16	No
p007	Parent	18	No
p007	Parent	20	No
p007	Parent	22	No
p008	Parent	22	No
p008	Parent	0	No
p008	Parent	2	No
p008	Parent	4	No
p008	Parent	6	No
p008	Parent	8	No
p008	Parent	10	No
p008	Parent	12	No
p008	Parent	14	No
p008	Parent	16	No
p008	Parent	18	No
p008	Parent	20	No
p008	Parent	22	No
p009	Parent	0	No
p009	Parent	2	No
p009	Parent	4	No
p009	Parent	6	No
p009	Parent	8	No
p009	Parent	10	No
p009	Parent	12	No
p009	Parent	14	No
p009	Parent	16	No
p009	Parent	18	No
p009	Parent	20	No
p010	Parent	0	No
p010	Parent	2	No
p010	Parent	4	No
p010	Parent	6	No
p010	Parent	8	No
p010	Parent	10	No
p010	Parent	12	No
p010	Parent	14	No
p010	Parent	16	No
p010	Parent	18	No
p010	Parent	20	No
p010	Parent	22	No
p011	Parent	0	No
p011	Parent	2	No
p011	Parent	4	No
p011	Parent	6	No
p012	Parent	0	No
p012	Parent	2	No
p012	Parent	4	No
p012	Parent	6	No
p012	Parent	8	No
p012	Parent	10	No
p012	Parent	12	No
p012	Parent	14	No
p012	Parent	16	No
p012	Parent	18	No
p012	Parent	20	No
p012	Parent	22	No
p013	Parent	0	No
p013	Parent	2	No
p013	Parent	4	No
p013	Parent	6	No
p013	Parent	8	No
p013	Parent	10	No
p013	Parent	12	No
p013	Parent	14	No
p013	Parent	18	No
p013	Parent	20	No
p013	Parent	22	No
p014	Parent	0	No
p014	Parent	2	No
p014	Parent	4	No
p014	Parent	6	No
p014	Parent	8	No
p014	Parent	10	No
p014	Parent	12	No
p014	Parent	14	No
p014	Parent	18	No
p014	Parent	20	No
p014	Parent	22	No
p015	Parent	0	No
p015	Parent	2	No
p015	Parent	4	No
p015	Parent	6
p015	Parent	8	No
p015	Parent	10	No
p015	Parent	12	No
p015	Parent	14	No
p015	Parent	16	No
p015	Parent	18	No
p015	Parent	20	No
p015	Parent	22	No
p016	Parent	0	No
p016	Parent	2	No
p016	Parent	4	No
p016	Parent	6	No
p016	Parent	8	No
p016	Parent	10	No
p016	Parent	12	No
p016	Parent	14	No
p016	Parent	16	No
p016	Parent	18	No
p016	Parent	20	No
p016	Parent	22	No
p019	Parent	0	No
p019	Parent	2	No
p019	Parent	4	No
p019	Parent	6	No
p019	Parent	8	No
p019	Parent	10	No
p019	Parent	12	No
p019	Parent	14	No
p019	Parent	16	No
p019	Parent	18	No
p019	Parent	20	Little
p019	Parent	22	No
p021	Parent	0	No
p021	Parent	2	No
p021	Parent	4	No
p021	Parent	6	No
p021	Parent	8	No
p021	Parent	10	No
p021	Parent	12	No
p021	Parent	14	No
p021	Parent	16	No
p021	Parent	18	No
p021	Parent	20	No
p021	Parent	22	No
p022	Parent	0	No
p022	Parent	2	No
p022	Parent	4	No
p022	Parent	6	No
p022	Parent	8	No
p022	Parent	10	No
p022	Parent	12	No
p022	Parent	14	No
p022	Parent	16	No
p022	Parent	18	No
p022	Parent	20	No
p022	Parent	22	No
p023	Parent	0	No
p023	Parent	2	No
p023	Parent	4	No
p023	Parent	6	No
p023	Parent	8	No
p023	Parent	10	No
p023	Parent	12	No
p023	Parent	14	No
p023	Parent	16	No
p023	Parent	18	No
p023	Parent	20	No
p023	Parent	22	No
p025	Parent	0	No
p025	Parent	2	No
p025	Parent	4	No
p025	Parent	6	No
p025	Parent	8	No
p025	Parent	10	No
p025	Parent	12	No
p025	Parent	14	No
p025	Parent	16	No
p025	Parent	18	No
p025	Parent	20	No
p025	Parent	22	No
p026	Parent	0	No
p026	Parent	2	No
p026	Parent	4	No
p026	Parent	6	No
p026	Parent	8	No
p026	Parent	10	No
p026	Parent	12	No
p026	Parent	14	No
p026	Parent	16	No
p026	Parent	18	No
p026	Parent	20	No
p026	Parent	22	No
p027	Parent	0	No
p027	Parent	2	No
p027	Parent	4	No
p027	Parent	6	No
p027	Parent	8	No
p027	Parent	10	No
p027	Parent	12	No
p027	Parent	14	No
p027	Parent	16	No
p027	Parent	18	No
p027	Parent	20	No
p027	Parent	22	No
p029	Parent	0	No
p029	Parent	2	Large
p029	Parent	4	Medium
p029	Parent	6	No
p029	Parent	8	Medium
p029	Parent	10	Large
p029	Parent	12	Medium
p029	Parent	14	Medium
p029	Parent	16	No
p029	Parent	18	Medium
p029	Parent	20	No
p029	Parent	22	No
p030	Parent	0	Little
p030	Parent	2	Little
p030	Parent	4	No
p030	Parent	6	No
p030	Parent	8	No
p030	Parent	10	Little
p030	Parent	12	Little
p030	Parent	14	No
p030	Parent	16	No
p030	Parent	18	No
p030	Parent	20	No
p030	Parent	22	No
p031	Parent	0	No
p031	Parent	2	No
p031	Parent	4	No
p031	Parent	6	No
p031	Parent	8	No
p031	Parent	10	No
p031	Parent	12	No
p031	Parent	14	No
p031	Parent	16	No
p031	Parent	18	No
p031	Parent	20	No
p031	Parent	22	No
p032	Parent	0	No
p032	Parent	2	No
p032	Parent	4	No
p032	Parent	6	No
p032	Parent	8	No
p032	Parent	10	No
p032	Parent	12	No
p032	Parent	14	No
p032	Parent	16	No
p032	Parent	18	No
p032	Parent	20	No
p032	Parent	22	No
p033	Parent	0	No
p033	Parent	2	No
p033	Parent	4	Little
p033	Parent	6	No
p033	Parent	8	No
p033	Parent	10	No
p033	Parent	12	No
p033	Parent	14	No
p033	Parent	16	No
p033	Parent	20	No
p034	Parent	0	No
p034	Parent	2	Little
p034	Parent	4	No
p034	Parent	6	No
p034	Parent	8	No
p034	Parent	10	No
p034	Parent	12	No
p034	Parent	14	No
p034	Parent	16	No
p034	Parent	18	No
p034	Parent	20	No
p034	Parent	22	No
p035	Parent	0
p035	Parent	2	No
p035	Parent	4	No
p035	Parent	6	No
p035	Parent	8	No
p035	Parent	10	No
p035	Parent	12	No
p035	Parent	16	No
p035	Parent	18	No
p035	Parent	20	No
p035	Parent	22	No
p036	Parent	0	No
p036	Parent	2	Little
p036	Parent	4	No
p036	Parent	6	No
p036	Parent	8	No
p036	Parent	10	No
p036	Parent	12	No
p036	Parent	14	No
p036	Parent	16	No
p036	Parent	18	No
p036	Parent	20	No
p036	Parent	22	No
p037	Parent	0
p037	Parent	2	No
p037	Parent	4	No
p037	Parent	6	No
p037	Parent	8	No
p037	Parent	10	No
p037	Parent	12	No
p037	Parent	14	No
p037	Parent	16	No
p037	Parent	18	No
p037	Parent	20	No
p037	Parent	22	No
p038	Parent	0
p038	Parent	2	No
p038	Parent	4	No
p038	Parent	6	No
p038	Parent	8	No
p038	Parent	10	No
p038	Parent	12	No
p038	Parent	14	No
p038	Parent	16	No
p038	Parent	18	No
p038	Parent	20	No
p038	Parent	22	No
p039	Parent	0	No
p039	Parent	2	No
p039	Parent	4	Little
p039	Parent	6	No
p039	Parent	8	No
p039	Parent	10	Little
p039	Parent	12	No
p039	Parent	14	No
p039	Parent	16	No
p039	Parent	22	No
p040	Parent	0
p040	Parent	2	No
p040	Parent	4	No
p040	Parent	6	No
p040	Parent	8	No
p040	Parent	10	No
p040	Parent	12	No
p040	Parent	14	No
p040	Parent	16	No
p041	Parent	0	No
p041	Parent	2	No
p041	Parent	4	No
p041	Parent	6	No
p041	Parent	8	No
p041	Parent	10	No
p041	Parent	12	No
p041	Parent	14	No
p041	Parent	16	No
p041	Parent	18	No
p041	Parent	20	No
p041	Parent	22	No
p042	Parent	0	No
p042	Parent	2	No
p042	Parent	4	No
p042	Parent	6	No
p042	Parent	8	No
p042	Parent	10	No
p042	Parent	12	No
p042	Parent	14	No
p042	Parent	16	No
p042	Parent	18	No
p042	Parent	20	No
p042	Parent	22	No
p043	Parent	0	No
p043	Parent	2	No
p043	Parent	4	No
p043	Parent	6	No
p043	Parent	8	No
p043	Parent	10	No
p043	Parent	12	No
p043	Parent	14	No
p043	Parent	16	No
p043	Parent	18	No
p043	Parent	22	No
p044	Parent	0	No
p044	Parent	2	No
p044	Parent	4	No
p044	Parent	6	No
p044	Parent	8	No
p044	Parent	10	No
p044	Parent	12	No
p044	Parent	14	No
p044	Parent	16	No
p044	Parent	18	No
p044	Parent	20	No
p044	Parent	22	No
p045	Parent	0	No
p045	Parent	2	No
p045	Parent	4	No
p045	Parent	6	No
p045	Parent	8	No
p045	Parent	10	No
p045	Parent	12	No
p045	Parent	14	No
p045	Parent	16	No
p045	Parent	18	No
p045	Parent	20	No
p045	Parent	22	No
p046	Parent	0	No
p046	Parent	2	No
p046	Parent	4	No
p046	Parent	6	No
p046	Parent	8	No
p046	Parent	10	No
p046	Parent	12	No
p046	Parent	14	No
p046	Parent	16	No
p046	Parent	18	No
p046	Parent	20	No
p046	Parent	22	No
p047	Parent	0	No
p047	Parent	2	No
p047	Parent	4	No
p047	Parent	6	No
p047	Parent	8	No
p047	Parent	10	No
p047	Parent	12	No
p047	Parent	14	No
p047	Parent	16
p047	Parent	18	No
p047	Parent	20	No
p047	Parent	22	No
p048	Parent	0	No
p048	Parent	2	No
p048	Parent	4	No
p048	Parent	6	No
p048	Parent	8	No
p048	Parent	10	No
p048	Parent	12	No
p048	Parent	14	No
p048	Parent	16
p048	Parent	18	No
p048	Parent	20	No
p048	Parent	22	No
p049	Parent	0	No
p049	Parent	2	No
p049	Parent	4	No
p049	Parent	6	No
p049	Parent	8	No
p049	Parent	10	No
p049	Parent	12	No
p049	Parent	14	No
p049	Parent	16	No
p049	Parent	18	No
p049	Parent	20	No
p049	Parent	22	No
p050	Parent	0	No
p050	Parent	2	No
p050	Parent	4	Little
p050	Parent	6	No
p050	Parent	8	No
p050	Parent	10	No
p050	Parent	12	No
p050	Parent	14	No
p050	Parent	16	No
p050	Parent	18	No
p050	Parent	20	No
p050	Parent	22	No
p051	Parent	0	No
p051	Parent	2	No
p051	Parent	4	No
p051	Parent	6	No
p051	Parent	8	No
p051	Parent	10	No
p051	Parent	12	No
p051	Parent	14	No
p051	Parent	16	No
p051	Parent	18	No
p051	Parent	20	No
p051	Parent	22	Little
p052	Parent	0	No
p052	Parent	2	No
p052	Parent	4	No
p052	Parent	6	No
p052	Parent	8	No
p052	Parent	10	No
p052	Parent	12	No
p052	Parent	14	No
p052	Parent	16
p052	Parent	18
p052	Parent	20
p052	Parent	22
p053	Parent	0	No
p053	Parent	2	No
p053	Parent	4	No
p053	Parent	6	No
p053	Parent	8	No
p053	Parent	10	No
p053	Parent	12	No
p053	Parent	14	No
p053	Parent	16	No
p053	Parent	18	No
p053	Parent	20	No
p053	Parent	22	No
p054	Parent	0	No
p054	Parent	2	No
p054	Parent	4	No
p054	Parent	6	No
p054	Parent	8	No
p054	Parent	10	No
p054	Parent	12	No
p054	Parent	14	No
p054	Parent	16	No
p054	Parent	18	No
p054	Parent	20	No
p054	Parent	22	No
p055	Parent	0	No
p055	Parent	2	No
p056	Parent	0	No
p056	Parent	2
p057	Parent	0	No
p057	Parent	2	No
p057	Parent	4	No
p057	Parent	6	No
p057	Parent	8	No
p057	Parent	10	No
p057	Parent	12	No
p057	Parent	14	No
p057	Parent	16	No
p057	Parent	18	No
p057	Parent	20	No
p057	Parent	22	No
p058	Parent	0	No
p058	Parent	2	No
p058	Parent	4	No
p058	Parent	6	No
p058	Parent	8	No
p058	Parent	10	No
p058	Parent	12	No
p058	Parent	14	No
p058	Parent	16	No
p058	Parent	18	No
p058	Parent	20	No
p058	Parent	22	No
p059	Parent	0	No
p059	Parent	2	No
p059	Parent	4	No
p059	Parent	6	No
p059	Parent	8	No
p059	Parent	10	No
p059	Parent	12	No
p059	Parent	14	No
p059	Parent	16	No
p059	Parent	18	No
p059	Parent	20	No
p059	Parent	22	No
p060	Parent	0	No
p060	Parent	2	No
p060	Parent	4	No
p060	Parent	6	No
p060	Parent	8	No
p060	Parent	10	No
p060	Parent	12	No
p060	Parent	14	No
p060	Parent	16	No
p060	Parent	18	No
p060	Parent	22	No
p061	Parent	0	No
p061	Parent	2	No
p061	Parent	4	No
p061	Parent	6	No
p061	Parent	8	No
p061	Parent	10	No
p061	Parent	12	No
p061	Parent	14	No
p061	Parent	16	No
p061	Parent	18	No
p061	Parent	20	No
p061	Parent	22	No
p062	Parent	0	No
p062	Parent	2	No
p062	Parent	4	No
p062	Parent	6	No
p062	Parent	8	No
p062	Parent	10	No
p062	Parent	12	No
p062	Parent	14	No
p062	Parent	16	No
p062	Parent	18	No
p062	Parent	20	No
p062	Parent	22	No
p063	Parent	0	No
p063	Parent	2	No
p063	Parent	4	No
p063	Parent	6	No
p063	Parent	8	No
p063	Parent	10	No
p063	Parent	12	No
p063	Parent	14	No
p063	Parent	16	No
p063	Parent	18	No
p063	Parent	20	No
p063	Parent	22	No
p064	Parent	0
p064	Parent	2	No
p064	Parent	4	No
p064	Parent	6	No
p064	Parent	8	No
p064	Parent	10	No
p064	Parent	12	No
p064	Parent	14	No
p064	Parent	16	No
p064	Parent	18	No
p064	Parent	20	No
p064	Parent	22	No
p065	Parent	0	No
p065	Parent	2	No
p065	Parent	4	No
p065	Parent	6	No
p065	Parent	8	No
p065	Parent	10	No
p065	Parent	12	No
p065	Parent	14	No
p065	Parent	16	No
p065	Parent	18	No
p065	Parent	20	No
p065	Parent	22	No
p067	Parent	0	No
p067	Parent	2	No
p067	Parent	4	No
p067	Parent	6	No
p067	Parent	8	No
p067	Parent	10	No
p067	Parent	12	No
p067	Parent	14	No
p067	Parent	16	No
p067	Parent	18	No
p067	Parent	20	No
p067	Parent	22	No
p068	Parent	0	Little
p068	Parent	2	Little
p068	Parent	4	Little
p068	Parent	6	Little
p068	Parent	8	No
p068	Parent	10	Little
p068	Parent	12	Little
p068	Parent	14	Little
p068	Parent	16	Little
p068	Parent	18	Little
p068	Parent	20	Little
p068	Parent	22	Little
p069	Parent	0
p069	Parent	2	No
p069	Parent	4	No
p069	Parent	6	No
p069	Parent	8	No
p069	Parent	10	No
p069	Parent	12	No
p069	Parent	16	No
p069	Parent	18	No
p069	Parent	20	No
p069	Parent	22	No
p070	Parent	2	No
p070	Parent	8	No
p071	Parent	0	No
p071	Parent	2	No
p071	Parent	4	No
p071	Parent	6	No
p071	Parent	8	No
p071	Parent	10	No
p071	Parent	12	No
p071	Parent	14	No
p071	Parent	16	No
p071	Parent	20	No
p073	Parent	0	No
p073	Parent	2	No
p073	Parent	4	No
p073	Parent	6	No
p073	Parent	8	No
p073	Parent	10	No
p073	Parent	12	No
p073	Parent	14	No
p073	Parent	16	No
p073	Parent	18	No
p073	Parent	20	No
p073	Parent	22	No
p074	Parent	0	No
p074	Parent	2	Little
p074	Parent	4	No
p074	Parent	6	No
p074	Parent	8	No
p074	Parent	10	No
p074	Parent	12	No
p074	Parent	14	No
p074	Parent	16	No
p074	Parent	18	No
p074	Parent	20	No
p074	Parent	22	No
p075	Parent	0	No
p075	Parent	2	No
p075	Parent	4	No
p075	Parent	6	No
p075	Parent	8	No
p075	Parent	10	No
p075	Parent	12	No
p075	Parent	14	No
p075	Parent	16	No
p075	Parent	22	No
p076	Parent	0	No
p076	Parent	2	No
p076	Parent	4	No
p076	Parent	6	No
p076	Parent	8	No
p076	Parent	10	No
p076	Parent	12	No
p076	Parent	14	No
p076	Parent	16	No
p076	Parent	18	No
p076	Parent	20	No
p076	Parent	22	No
p077	Parent	0	No
p077	Parent	2	No
p077	Parent	4	No
p077	Parent	6	No
p077	Parent	8	No
p077	Parent	10	No
p077	Parent	12	No
p077	Parent	14	No
p077	Parent	16	No
p077	Parent	18	No
p077	Parent	20	No
p077	Parent	22	No
p078	Parent	0
p078	Parent	2	No
p078	Parent	4	No
p078	Parent	6	No
p078	Parent	8	No
p078	Parent	10	No
p078	Parent	12	No
p078	Parent	14	No
p078	Parent	16	No
p079	Parent	0	No
p079	Parent	2	No
p079	Parent	4	No
p079	Parent	6	No
p079	Parent	8	No
p079	Parent	10	No
p079	Parent	12	No
p079	Parent	14	No
p079	Parent	16	No
p079	Parent	18	No
p079	Parent	20	No
p079	Parent	22	No
p080	Parent	0	No
p080	Parent	2	No
p080	Parent	4	No
p080	Parent	6	No
p080	Parent	8	No
p080	Parent	10	No
p080	Parent	12	No
p080	Parent	14	No
p080	Parent	16	No
p080	Parent	18	No
p080	Parent	20	No
p080	Parent	22	No
p081	Child <5	0	Hurts little more
p081	Child <5	2	No hurt
p081	Child <5	4
p081	Child <5	6	Hurts little bit
p081	Child <5	8	Hurts little bit
p081	Child <5	10	Hurts little bit
p081	Child <5	12	No hurt
p081	Child <5	14	No hurt
p081	Child <5	16	Hurts little bit
p081	Child <5	18	Hurts little bit
p081	Child <5	20	No hurt
p081	Child <5	22	No hurt
p082	Child <5	0	No hurt
p082	Child <5	2	No hurt
p082	Child <5	4	Hurts little bit
p082	Child <5	6
p082	Child <5	8
p082	Child <5	10
p082	Child <5	12
p082	Child <5	14
p082	Child <5	16
p082	Child <5	18
p082	Child <5	20
p082	Child <5	22
p085	Child <5	0
p085	Child <5	2
p085	Child <5	4	Hurts whole lot
p085	Child <5	6	Hurts whole lot
p085	Child <5	8	Hurts whole lot
p085	Child <5	10	Hurts whole lot
p085	Child <5	12	Hurts whole lot
p085	Child <5	14	Hurts whole lot
p085	Child <5	16	Hurts whole lot
p085	Child <5	22	Hurts whole lot
p086	Child <5	0	No hurt
p086	Child <5	2	Hurts worst
p086	Child <5	4	No hurt
p086	Child <5	6	No hurt
p086	Child <5	8	Hurts little bit
p086	Child <5	10	Hurts little bit
p086	Child <5	12	Hurts little more
p086	Child <5	14	No hurt
p086	Child <5	16	No hurt
p086	Child <5	18	No hurt
p086	Child <5	20	No hurt
p086	Child <5	22	No hurt
p087	Child <5	0	No hurt
p087	Child <5	2	No hurt
p087	Child <5	4	No hurt
p087	Child <5	6	No hurt
p087	Child <5	8	No hurt
p087	Child <5	10	No hurt
p087	Child <5	12	No hurt
p087	Child <5	14	No hurt
p087	Child <5	16	No hurt
p087	Child <5	18	No hurt
p087	Child <5	20	No hurt
p087	Child <5	22	No hurt
p088	Child <5	0	No Hurt
p088	Child <5	2	No Hurt
p088	Child <5	4	Hurts even more
p088	Child <5	6
p088	Child <5	8	No Hurt
p088	Child <5	10	No hurt
p088	Child <5	12	No hurt
p088	Child <5	14	No hurt
p088	Child <5	16	No hurt
p088	Child <5	18	No hurt
p088	Child <5	20	No hurt
p088	Child <5	22	No hurt
p090	Child <5	0	Hurts worst
p090	Child <5	2	Hurts worst
p090	Child <5	4	Hurts worst
p090	Child <5	6	Hurts worst
p090	Child <5	8	Hurts worst
p090	Child <5	10	Hurts worst
p090	Child <5	12	Hurts whole lot
p090	Child <5	14	Hurts worst
p090	Child <5	16	Hurts worst
p090	Child <5	18	Hurts even more
p090	Child <5	20	Hurts worst
p090	Child <5	22	Hurts whole lot
p091	Child <5	0	No hurt
p091	Child <5	2	Hurts little bit
p091	Child <5	4	Hurts little bit
p091	Child <5	6	Hurts little bit
p091	Child <5	8	Hurts little bit
p091	Child <5	10	Hurts little bit
p091	Child <5	12	No hurt
p091	Child <5	14	Hurts little bit
p091	Child <5	16	Hurts little bit
p091	Child <5	18	Hurts little bit
p091	Child <5	20	Hurts little bit
p091	Child <5	22	Hurts little bit
p092	Child <5	0	No hurt
p092	Child <5	2	Hurts little bit
p093	Child <5	0	No hurt
p093	Child <5	2	Hurts little bit
p094	Child <5	0	No hurt
p094	Child <5	2	Hurts little bit
p094	Child <5	4	Hurts little bit
p094	Child <5	6	Hurts little bit
p094	Child <5	8	Hurts little bit
p094	Child <5	10
p094	Child <5	12
p094	Child <5	14
p094	Child <5	16
p094	Child <5	18
p094	Child <5	20
p094	Child <5	22
p095	Child <5	0	Hurts little more
p095	Child <5	2	Hurts little bit
p095	Child <5	4	No hurt
p095	Child <5	6	Hurts little bit
p095	Child <5	8	Hurts little bit
p095	Child <5	10	Hurts little more
p095	Child <5	12	Hurts little more
p095	Child <5	14	No hurt
p095	Child <5	16	No hurt
p095	Child <5	18	No hurt
p095	Child <5	20	No hurt
p095	Child <5	22	No hurt
p096	Child <5	0	Hurts little bit
p096	Child <5	2	Hurts little bit
p096	Child <5	4	Hurts little bit
p096	Child <5	6	Hurts little bit
p096	Child <5	8	Hurts little bit
p096	Child <5	10	No hurt
p096	Child <5	12	No hurt
p096	Child <5	14	No hurt
p096	Child <5	16	No hurt
p096	Child <5	18	No hurt
p096	Child <5	20	No hurt
p096	Child <5	22	No hurt
p097	Child <5	0	No hurt
p097	Child <5	2	No hurt
p097	Child <5	4	No hurt
p097	Child <5	6	No hurt
p097	Child <5	8	Hurts little bit
p097	Child <5	10	No hurt
p097	Child <5	12	No hurt
p097	Child <5	14	No hurt
p097	Child <5	16	No hurt
p097	Child <5	18	No hurt
p097	Child <5	20	No hurt
p097	Child <5	22	No hurt
p098	Child <5	0	No hurt
p098	Child <5	2	No hurt
p098	Child <5	4	No hurt
p098	Child <5	6	Hurts little bit
p098	Child <5	8	Hurts little bit
p098	Child <5	10	No hurt
p098	Child <5	12	Hurts little bit
p098	Child <5	14	No hurt
p098	Child <5	16	No hurt
p098	Child <5	18	Hurts little bit
p098	Child <5	20	No hurt
p098	Child <5	22	No hurt
p099	Child <5	0	Hurts little more
p099	Child <5	2	Hurts even more
p099	Child <5	4	Hurts little bit
p099	Child <5	6	Hurts whole lot
p099	Child <5	8	Hurts worst
p099	Child <5	10	No hurt
p099	Child <5	12	Hurts little bit
p099	Child <5	14	Hurts little bit
p099	Child <5	16	Hurts little bit
p099	Child <5	18	Hurts little more
p099	Child <5	20	No hurt
p099	Child <5	22	No hurt
p101	Child <5	0	No hurt
p101	Child <5	2	No hurt
p101	Child <5	4	No hurt
p101	Child <5	6	No hurt
p101	Child <5	8	No hurt
p101	Child <5	10	No hurt
p101	Child <5	12	No hurt
p101	Child <5	14	No hurt
p101	Child <5	18	No hurt
p101	Child <5	20	No hurt
p101	Child <5	22	No hurt
p102	Child <5	0	Hurts little more
p102	Child <5	2	Hurts little more
p102	Child <5	4	No Hurt
p102	Child <5	6
p102	Child <5	8	Hurts whole lot
p102	Child <5	10	Hurts little more
p102	Child <5	12	Hurts little bit
p102	Child <5	14	Hurts even more
p102	Child <5	16	Hurts little bit
p102	Child <5	18	Hurts little more
p102	Child <5	20	No hurt
p102	Child <5	22	Hurts little bit
p103	Child <5	0	Hurts worst
p103	Child <5	2	Hurts even more
p103	Child <5	4	Hurts little more
p103	Child <5	6	Hurts little bit
p103	Child <5	8	Hurts even more
p103	Child <5	10	No hurt
p103	Child <5	12	No hurt
p103	Child <5	14	Hurts little bit
p103	Child <5	16	No hurt
p103	Child <5	18	No hurt
p103	Child <5	20	No hurt
p103	Child <5	22	No hurt
p104	Child <5	0	Hurts even more
p104	Child <5	2	Hurts little more
p104	Child <5	4	Hurts even more
p104	Child <5	6	Hurts little more
p104	Child <5	8	Hurts little more
p104	Child <5	10	Hurts even more
p104	Child <5	12	Hurts even more
p104	Child <5	14	Hurts even more
p104	Child <5	16	Hurts even more
p104	Child <5	18	Hurts even more
p104	Child <5	20	Hurts even more
p104	Child <5	22	Hurts even more
p106	Child <5	0	No hurt
p106	Child <5	2	No hurt
p106	Child <5	4	No hurt
p106	Child <5	6	No hurt
p106	Child <5	8	No hurt
p106	Child <5	10	No hurt
p106	Child <5	12	Hurts little bit
p106	Child <5	14	No hurt
p106	Child <5	16	No hurt
p106	Child <5	18	No hurt
p106	Child <5	20	No hurt
p106	Child <5	22	No hurt
p107	Child <5	0	No hurt
p107	Child <5	2	Hurts little bit
p107	Child <5	4	Hurts little bit
p107	Child <5	6	Hurts little bit
p107	Child <5	8	Hurts little bit
p107	Child <5	10	Hurts little bit
p107	Child <5	12	Hurts little bit
p107	Child <5	14	Hurts little bit
p107	Child <5	16	Hurts little bit
p107	Child <5	18	Hurts little bit
p107	Child <5	20	Hurts little bit
p107	Child <5	22	Hurts little bit
p108	Child <5	0	Hurts little bit
p108	Child <5	2	Hurts little bit
p108	Child <5	4	Hurts little bit
p108	Child <5	6	Hurts little bit
p108	Child <5	8	Hurts little bit
p108	Child <5	10	Hurts little bit
p108	Child <5	12	Hurts little bit
p108	Child <5	14	Hurts little bit
p108	Child <5	16	Hurts little bit
p108	Child <5	18	Hurts little bit
p108	Child <5	20	Hurts little bit
p108	Child <5	22	Hurts little bit
p109	Child <5	0	Hurts little more
p109	Child <5	2	No hurt
p109	Child <5	4	Hurts little bit
p109	Child <5	6	Hurts little bit
p109	Child <5	8	No hurt
p109	Child <5	10	No hurt
p109	Child <5	12	No hurt
p109	Child <5	14	Hurts little bit
p109	Child <5	16	Hurts little bit
p109	Child <5	18	Hurts little bit
p109	Child <5	20	Hurts little bit
p109	Child <5	22	No hurt
p110	Child <5	0	Hurts worst
p110	Child <5	2
p110	Child <5	4
p110	Child <5	6	No hurt
p110	Child <5	8	No hurt
p110	Child <5	10	No hurt
p110	Child <5	12	No hurt
p110	Child <5	14	No hurt
p110	Child <5	16	No hurt
p110	Child <5	18	No hurt
p110	Child <5	20	No hurt
p110	Child <5	22	No hurt
p111	Child <5	0	No hurt
p111	Child <5	2	No hurt
p111	Child <5	4	No hurt
p111	Child <5	6	No hurt
p111	Child <5	8	No hurt
p111	Child <5	10	No hurt
p111	Child <5	12	No hurt
p111	Child <5	14	No hurt
p111	Child <5	16	No hurt
p111	Child <5	18	Hurts little bit
p111	Child <5	20	No hurt
p111	Child <5	22	Hurts little bit
p112	Child <5	0	No hurt
p112	Child <5	2	No hurt
p112	Child <5	4	No hurt
p112	Child <5	6	Hurts little more
p113	Child <5	0	Hurts little bit
p113	Child <5	2	No hurt
p113	Child <5	4	No hurt
p113	Child <5	6	No hurt
p113	Child <5	8	No hurt
p113	Child <5	10	Hurts whole lot
p113	Child <5	12	No hurt
p113	Child <5	14	No hurt
p113	Child <5	16	No hurt
p113	Child <5	18	No hurt
p113	Child <5	20	No hurt
p113	Child <5	22	No hurt
p114	Child <5	0	Hurts even more
p114	Child <5	2	Hurts little more
p114	Child <5	4	Hurts even more
p114	Child <5	6	Hurts little more
p114	Child <5	8	Hurts even more
p114	Child <5	10	Hurts little more
p114	Child <5	12	No hurt
p114	Child <5	14
p114	Child <5	16	No hurt
p114	Child <5	18	No hurt
p114	Child <5	20	No hurt
p114	Child <5	22	No hurt
p115	Child <5	0
p115	Child <5	2
p115	Child <5	4	Hurts worst
p115	Child <5	6	Hurts worst
p115	Child <5	8	Hurts worst
p115	Child <5	10	Hurts worst
p115	Child <5	12	Hurts worst
p115	Child <5	14	Hurts worst
p115	Child <5	16	Hurts worst
p115	Child <5	22	Hurts worst
p117	Child <5	0	No hurt
p117	Child <5	2	No hurt
p117	Child <5	4	No hurt
p117	Child <5	6	No hurt
p117	Child <5	8	No hurt
p117	Child <5	10	No hurt
p117	Child <5	12	Hurts little bit
p117	Child <5	14	No hurt
p117	Child <5	16	No hurt
p117	Child <5	18	No hurt
p117	Child <5	20	No hurt
p117	Child <5	22	No hurt
p118	Child <5	0	Hurts little bit
p118	Child <5	2	Hurts little bit
p118	Child <5	4	Hurts little bit
p118	Child <5	6	Hurts little bit
p118	Child <5	8	Hurts little bit
p118	Child <5	10	No hurt
p118	Child <5	12	No hurt
p118	Child <5	14	No hurt
p118	Child <5	16	No hurt
p118	Child <5	18	Hurts little bit
p118	Child <5	22	Hurts little bit
p119	Child <5	2	No hurt
p119	Child <5	8	No hurt
p119	Child <5	0	No hurt
p119	Child <5	2	No hurt
p119	Child <5	4	No hurt
p119	Child <5	6	No hurt
p119	Child <5	8	No hurt
p119	Child <5	10	No hurt
p119	Child <5	12	No hurt
p119	Child <5	14	No hurt
p119	Child <5	16	No hurt
p119	Child <5	18	No hurt
p119	Child <5	20	No hurt
p119	Child <5	22	No hurt
p120	Child <5	0	No hurt
p120	Child <5	2	No hurt
p120	Child <5	4	No hurt
p120	Child <5	6	Hurts whole lot
p120	Child <5	8	Hurts little bit
p120	Child <5	10	No hurt
p120	Child <5	12	Hurts little bit
p120	Child <5	14	No hurt
p120	Child <5	16	No hurt
p120	Child <5	18	No hurt
p120	Child <5	20	No hurt
p120	Child <5	22	Hurts little bit
p121	Child <5	0	Hurts little more
p121	Child <5	2	Hurts little bit
p121	Child <5	4	Hurts little bit
p121	Child <5	6	Hurts little bit
p121	Child <5	8	Hurts little bit
p121	Child <5	10	Hurts little bit
p121	Child <5	12	Hurts little bit
p121	Child <5	14	Hurts little bit
p121	Child <5	16	Hurts little bit
p121	Child <5	18	Hurts little bit
p121	Child <5	20	Hurts little bit
p121	Child <5	22	Hurts little bit
p122	Child >5	0	No hurt
p122	Child >5	2
p122	Child >5	4
p122	Child >5	6
p122	Child >5	8
p122	Child >5	10
p122	Child >5	12
p122	Child >5	14
p122	Child >5	16
p123	Child >5	0
p123	Child >5	2	No hurt
p123	Child >5	4	No hurt
p123	Child >5	6	No hurt
p123	Child >5	8	No hurt
p123	Child >5	10	No hurt
p123	Child >5	12	No hurt
p123	Child >5	16	No hurt
p123	Child >5	18	No hurt
p123	Child >5	20	No hurt
p123	Child >5	22	No hurt
p124	Child >5	0	Hurts little bit
p124	Child >5	2	No hurt
p124	Child >5	4	No hurt
p124	Child >5	6	No hurt
p124	Child >5	8	No hurt
p124	Child >5	10	No hurt
p124	Child >5	12	No hurt
p124	Child >5	14	No hurt
p124	Child >5	16	No hurt
p124	Child >5	18	No hurt
p124	Child >5	20	No hurt
p124	Child >5	22	No hurt
p125	Child >5	0	No hurt
p125	Child >5	2	No hurt
p125	Child >5	4	No hurt
p125	Child >5	6	No hurt
p125	Child >5	8	No hurt
p125	Child >5	10	No hurt
p125	Child >5	12	No hurt
p125	Child >5	14	No hurt
p125	Child >5	16	No hurt
p125	Child >5	18	No hurt
p125	Child >5	20	No hurt
p125	Child >5	22	No hurt
p126	Child >5	0	No hurt
p126	Child >5	2	No hurt
p126	Child >5	4	No hurt
p126	Child >5	6	No hurt
p126	Child >5	8	No hurt
p126	Child >5	10	No hurt
p126	Child >5	12	No hurt
p126	Child >5	14	No hurt
p126	Child >5	16	No hurt
p126	Child >5	18	No hurt
p126	Child >5	20	No hurt
p126	Child >5	22	No hurt
p127	Child >5	0	No hurt
p127	Child >5	2	No hurt
p127	Child >5	4	No hurt
p127	Child >5	6	No hurt
p127	Child >5	8	No hurt
p127	Child >5	10	No hurt
p127	Child >5	12
p127	Child >5	14	No hurt
p127	Child >5	16	No hurt
p127	Child >5	18	No hurt
p127	Child >5	20	No hurt
p127	Child >5	22	No hurt
p128	Child >5	0
p128	Child >5	2	Hurts little bit
p128	Child >5	4	Hurts little bit
p128	Child >5	6	Hurts little bit
p128	Child >5	8	Hurts little bit
p128	Child >5	10	Hurts little bit
p128	Child >5	12	Hurts little bit
p128	Child >5	14	Hurts little bit
p128	Child >5	16	Hurts little bit
p128	Child >5	18	Hurts little bit
p128	Child >5	20	Hurts little bit
p128	Child >5	22	Hurts little bit
p129	Child >5	0	No hurt
p129	Child >5	2	Hurts little bit
p129	Child >5	4	No hurt
p129	Child >5	6	No hurt
p129	Child >5	8	No hurt
p129	Child >5	10	No hurt
p129	Child >5	12	No hurt
p129	Child >5	14	No hurt
p129	Child >5	16	No hurt
p129	Child >5	18	No hurt
p129	Child >5	20	No hurt
p129	Child >5	22	No hurt
p130	Child >5	0	No hurt
p130	Child >5	2	No hurt
p130	Child >5	4	No hurt
p130	Child >5	6	No hurt
p130	Child >5	8	No hurt
p130	Child >5	10	No hurt
p130	Child >5	12	No hurt
p130	Child >5	14	No hurt
p130	Child >5	18	No hurt
p130	Child >5	20	No hurt
p130	Child >5	22	No hurt
p132	Child >5	0	No hurt
p132	Child >5	2	No hurt
p132	Child >5	4	No hurt
p132	Child >5	6	No hurt
p132	Child >5	8	No hurt
p132	Child >5	10	No hurt
p132	Child >5	12	No hurt
p132	Child >5	14	No hurt
p132	Child >5	16	No hurt
p132	Child >5	18	No hurt
p132	Child >5	20	No hurt
p132	Child >5	22	No hurt
p133	Child >5	0	Hurts little bit
p133	Child >5	2	No hurt
p133	Child >5	4	Hurts little bit
p133	Child >5	6	Hurts little bit
p133	Child >5	8	Hurts little bit
p133	Child >5	10	Hurts little bit
p133	Child >5	12	Hurts little bit
p133	Child >5	14	Hurts little bit
p133	Child >5	16	Hurts little bit
p133	Child >5	18	Hurts little bit
p133	Child >5	20	Hurts little bit
p133	Child >5	22	Hurts little bit
p134	Child >5	0	No hurt
p134	Child >5	2	No hurt
p134	Child >5	4	Hurts little bit
p134	Child >5	6	No hurt
p134	Child >5	8	No hurt
p134	Child >5	10	No hurt
p134	Child >5	12	No hurt
p134	Child >5	14	No hurt
p134	Child >5	16	No hurt
p134	Child >5	18	No hurt
p134	Child >5	20	No hurt
p134	Child >5	22	No hurt
p135	Child >5	0	Hurts little bit
p135	Child >5	2	Hurts little bit
p135	Child >5	4	No hurt
p135	Child >5	6	No hurt
p135	Child >5	8	No hurt
p135	Child >5	10	No hurt
p135	Child >5	12	No hurt
p135	Child >5	14	No hurt
p135	Child >5	16	No hurt
p135	Child >5	18	No hurt
p135	Child >5	20	No hurt
p135	Child >5	22	No hurt
p137	Child >5	0	No hurt
p137	Child >5	2	No hurt
p137	Child >5	4	No hurt
p137	Child >5	6	No hurt
p137	Child >5	8	No hurt
p137	Child >5	10	No hurt
p137	Child >5	12	No hurt
p137	Child >5	14	No hurt
p137	Child >5	16	No hurt
p137	Child >5	18	No hurt
p137	Child >5	20	No hurt
p137	Child >5	22	No hurt
p139	Child >5	0	No hurt
p139	Child >5	2	No hurt
p139	Child >5	4	No hurt
p139	Child >5	6	No hurt
p139	Child >5	8	No hurt
p139	Child >5	10	No hurt
p139	Child >5	12	No hurt
p139	Child >5	14	No hurt
p139	Child >5	16	No hurt
p139	Child >5	18	No hurt
p139	Child >5	20	No hurt
p139	Child >5	22	No hurt
p140	Child >5	0	No hurt
p140	Child >5	2	No hurt
p140	Child >5	4	No hurt
p140	Child >5	6	No hurt
p140	Child >5	8	Hurts little bit
p140	Child >5	10	No hurt
p140	Child >5	12	No hurt
p140	Child >5	14	Hurts little bit
p140	Child >5	16	Hurts little bit
p140	Child >5	18	Hurts whole lot
p140	Child >5	20	Hurts little more
p140	Child >5	22	Hurts little bit
p141	Child >5	0	No hurt
p141	Child >5	2	No hurt
p141	Child >5	4	No hurt
p141	Child >5	6	No hurt
p141	Child >5	8	Hurts little bit
p141	Child >5	10	No hurt
p141	Child >5	12
p141	Child >5	14	No hurt
p141	Child >5	16	Hurts little bit
p141	Child >5	18	Hurts little more
p141	Child >5	20	No hurt
p141	Child >5	22	Hurts little bit
p142	Child >5	0	Hurts little bit
p142	Child >5	2	Hurts little bit
p142	Child >5	4	Hurts little bit
p142	Child >5	6	Hurts little bit
p142	Child >5	8	Hurts little bit
p142	Child >5	10	Hurts little bit
p142	Child >5	12	Hurts little bit
p142	Child >5	14	Hurts little bit
p142	Child >5	16	Hurts little bit
p142	Child >5	18	Hurts little bit
p142	Child >5	20	Hurts little bit
p142	Child >5	22	Hurts little bit
p143	Child >5	0	No hurt
p143	Child >5	2	No hurt
p143	Child >5	4	No hurt
p143	Child >5	6
p143	Child >5	8	Hurts little bit
p143	Child >5	10	Hurts little bit
p143	Child >5	12	No hurt
p143	Child >5	14	No hurt
p143	Child >5	16	No hurt
p144	Child >5	0	No hurt
p144	Child >5	2	No hurt
p144	Child >5	4	No hurt
p144	Child >5	6	No hurt
p144	Child >5	8	No hurt
p144	Child >5	10	No hurt
p144	Child >5	12	No hurt
p144	Child >5	14	No hurt
p144	Child >5	16	No hurt
p144	Child >5	18	No hurt
p144	Child >5	20	No hurt
p144	Child >5	22	No hurt
p145	Child >5	0	No hurt
p145	Child >5	2	No hurt
p145	Child >5	4	No hurt
p145	Child >5	6	No hurt
p145	Child >5	8	No hurt
p145	Child >5	10	No hurt
p145	Child >5	12	No hurt
p145	Child >5	14	No hurt
p145	Child >5	16	No hurt
p145	Child >5	18	No hurt
p145	Child >5	20	No hurt
p145	Child >5	22	No hurt
p146	Child >5	0
p146	Child >5	2	No hurt
p146	Child >5	4	No hurt
p146	Child >5	6	No hurt
p146	Child >5	8	No hurt
p146	Child >5	10	No hurt
p146	Child >5	12	No hurt
p146	Child >5	16	No hurt
p146	Child >5	18	No hurt
p146	Child >5	20	No hurt
p146	Child >5	22	No hurt
p147	Child >5	0	No hurt
p147	Child >5	2	Hurts little more
p147	Child >5	4	No hurt
p147	Child >5	6	Hurts little bit
p148	Child >5	0	No hurt
p148	Child >5	2	No hurt
p148	Child >5	4	No hurt
p148	Child >5	6	No hurt
p148	Child >5	8	No hurt
p148	Child >5	10	No hurt
p148	Child >5	12	No hurt
p148	Child >5	14	No hurt
p148	Child >5	18	No hurt
p148	Child >5	20	No hurt
p148	Child >5	22	No hurt
p150	Child >5	0	No hurt
p150	Child >5	2	No hurt
p150	Child >5	4	Hurts little bit
p150	Child >5	6	No hurt
p150	Child >5	8	No hurt
p150	Child >5	10	No hurt
p150	Child >5	12	No hurt
p150	Child >5	14	No hurt
p150	Child >5	16	No hurt
p150	Child >5	18	No hurt
p150	Child >5	20	No hurt
p150	Child >5	22	No hurt
p151	Child >5	0	No hurt
p151	Child >5	2	No hurt
p151	Child >5	4	No hurt
p151	Child >5	6	No hurt
p151	Child >5	8	No hurt
p151	Child >5	10	No hurt
p151	Child >5	12	No hurt
p151	Child >5	14	No hurt
p151	Child >5	16	No hurt
p151	Child >5	18	No hurt
p151	Child >5	20	No hurt
p151	Child >5	22	No hurt
p152	Child >5	0	Hurts little bit
p152	Child >5	2	Hurts little bit
p152	Child >5	4	No hurt
p152	Child >5	6	Hurts little bit
p152	Child >5	8	Hurts little bit
p152	Child >5	10	Hurts little bit
p152	Child >5	12	Hurts little bit
p152	Child >5	14	Hurts little bit
p152	Child >5	16	Hurts little bit
p152	Child >5	18	Hurts little bit
p152	Child >5	20	Hurts little bit
p152	Child >5	22	Hurts little bit
p153	Child >5	0	No hurt
p153	Child >5	2	No hurt
p153	Child >5	4	No hurt
p153	Child >5	6	No hurt
p153	Child >5	8	No hurt
p153	Child >5	10	No hurt
p153	Child >5	12	No hurt
p153	Child >5	14	No hurt
p153	Child >5	16	No hurt
p153	Child >5	18	No hurt
p153	Child >5	20	No hurt
p153	Child >5	22	No hurt
p154	Child >5	0	Hurts little bit
p154	Child >5	2	Hurts little bit
p154	Child >5	4	No hurt
p154	Child >5	6	Hurts little bit
p154	Child >5	8	No hurt
p154	Child >5	10	Hurts little bit
p154	Child >5	12	Hurts little bit
p154	Child >5	14	Hurts little bit
p154	Child >5	16	Hurts little bit
p154	Child >5	18	Hurts little bit
p154	Child >5	20	Hurts little more
p154	Child >5	22	Hurts little bit
p155	Child >5	2	No hurt
p155	Child >5	8	No hurt
p155	Child >5	0	No hurt
p155	Child >5	2	No hurt
p155	Child >5	4	Hurts little bit
p155	Child >5	6	Hurts little bit
p155	Child >5	8	Hurts little bit
p155	Child >5	10	Hurts little bit
p155	Child >5	12	Hurts little bit
p155	Child >5	14	Hurts little bit
p155	Child >5	16	Hurts little bit
p155	Child >5	20	Hurts little bit
p156	Child >5	0	No hurt
p156	Child >5	2	No hurt
p156	Child >5	4	No hurt
p156	Child >5	6	Hurts little bit
p156	Child >5	8	No hurt
p156	Child >5	10	No hurt
p156	Child >5	12	No hurt
p156	Child >5	14	No hurt
p156	Child >5	16	No hurt
p156	Child >5	18	No hurt
p156	Child >5	20	No hurt
p156	Child >5	22	No hurt
p157	Child >5	0	Hurts little bit
p157	Child >5	2	Hurts little bit
p157	Child >5	4	Hurts little more
p157	Child >5	6	Hurts little bit
p157	Child >5	8	Hurts little bit
p157	Child >5	10	Hurts little bit
p157	Child >5	12	Hurts little bit
p157	Child >5	14	Hurts little more
p157	Child >5	16	Hurts little more
p157	Child >5	20	Hurts little more

## Sheet: Fig4
Participant	Age Group	Study Week	Time_Saliva	Time_Nasal	Time_Hand
p001	Parent	0	0.33	2	0.5
p001	Parent	2	0.75	2	0.75
p001	Parent	4	0.25	2	0.5
p001	Parent	6	0.5	2	0.5
p001	Parent	8	1	2	0.5
p001	Parent	10		2	0.5
p001	Parent	12	0.33	2	0.5
p001	Parent	14	1	2	1
p001	Parent	16	1	2	1
p001	Parent	18	1	2	0.5
p001	Parent	20	0.5	2	1
p001	Parent	22	0.17	2	0.75
p002	Parent	0	3	2	2
p002	Parent	2	2	2	1
p002	Parent	4	1	2	2
p002	Parent	6	2	2	2
p003	Parent	2	0.5	2	0.67
p003	Parent	8	0.67	2	0.33
p004	Parent	0	3	2	0.5
p004	Parent	2	2	2	< 30 sec
p004	Parent	4	2	2	< 1
p004	Parent	6
p004	Parent	8	2.5	2	0.5
p004	Parent	10	3	2	0.5
p004	Parent	12	2	2	0.5
p004	Parent	14	2	2	0.5
p004	Parent	16	2	2	0.5
p004	Parent	18	2	2	0.5
p004	Parent	20	2	2	0.5
p004	Parent	22	3	2	0.5
p006	Parent	0	0.17	2	0.08
p006	Parent	2	0.17	2	0.08
p006	Parent	4	0.17	2	0.08
p006	Parent	6	0.17	2	0.17
p006	Parent	8	0.17	2	0.17
p006	Parent	10	0.17	2	0.17
p006	Parent	12	0.5	2	0.17
p006	Parent	14	0.17	2	0.17
p006	Parent	16	1	2	0.17
p006	Parent	18	1	2	0.5
p006	Parent	20	1	2	0.5
p006	Parent	22	0.33	2	0.17
p007	Parent	0	0.17	2	0.17
p007	Parent	2	0.5	2	0.5
p007	Parent	4	0.17	2	0.08
p007	Parent	6	0.33	2	0.08
p007	Parent	8	0.33	2	0.33
p007	Parent	10	0.33	2	0.33
p007	Parent	12	0.33	2	0.33
p007	Parent	14	0.5	2	0.33
p007	Parent	16	0.5	2	0.33
p007	Parent	18	0.5	2	0.33
p007	Parent	20	0.5	2	0.33
p007	Parent	22	0.17	2	0.17
p008	Parent	22	0.5	2	0.33
p008	Parent	0	0.5	2	0.5
p008	Parent	2	1	2	0.5
p008	Parent	4	0.5	2	0.33
p008	Parent	6	0.5	2	0.33
p008	Parent	8	0.5	2
p008	Parent	10	0.5	2	0.33
p008	Parent	12	0.5	2	0.33
p008	Parent	14	0.5	2	0.33
p008	Parent	16	1	2	0.5
p008	Parent	18	1	2	0.5
p008	Parent	20	1	2	0.5
p008	Parent	22	0.5	2	0.33
p009	Parent	0	0.75	2	0.5
p009	Parent	2	1	2	0.5
p009	Parent	4	0.5	2	0.33
p009	Parent	6	0.5	2	0.33
p009	Parent	8	0.5	2	0.33
p009	Parent	10	0.5	2	0.33
p009	Parent	12	0.5	2	0.33
p009	Parent	14	0.5	2	0.33
p009	Parent	16	1	2	0.5
p009	Parent	18	1	2	0.5
p009	Parent	20	1	2	0.5
p010	Parent	0	0.17	2	0.17
p010	Parent	2	0.5	2	0.5
p010	Parent	4	0.17	2	0.08
p010	Parent	6	0.33	2	0.08
p010	Parent	8	0.33	2	0.33
p010	Parent	10	0.33	2	0.33
p010	Parent	12	0.33	2	0.33
p010	Parent	14	0.5	2	0.33
p010	Parent	16	0.5	2	0.33
p010	Parent	18	0.5	2	0.33
p010	Parent	20	0.5	2	0.33
p010	Parent	22	0.33	2
p011	Parent	0	1	2	2
p011	Parent	2	1	2	1
p011	Parent	4	0.75	2	2
p011	Parent	6	2	2	2
p012	Parent	0	3	2	0.5
p012	Parent	2	5	2	0.75
p012	Parent	4	5	2	0.5
p012	Parent	6	5	2	0.5
p012	Parent	8	5	2	0.5
p012	Parent	10		2	0.5
p012	Parent	12	9	2	0.5
p012	Parent	14	5	2	1
p012	Parent	16	3	2	1
p012	Parent	18	8	2	0.75
p012	Parent	20	5	2	1
p012	Parent	22		2	0.75
p013	Parent	0	0.5	2	0.5
p013	Parent	2	0.5	2	0.5
p013	Parent	4	0.67	2	0.5
p013	Parent	6	0.67	2	0.5
p013	Parent	8	1	2	0.5
p013	Parent	10	1	2	0.5
p013	Parent	12	1	2	0.5
p013	Parent	14	0.5	2	0.5
p013	Parent	18	1	2	0.42
p013	Parent	20	1	2	0.5
p013	Parent	22	1	2	0.5
p014	Parent	0	0.5	2	0.5
p014	Parent	2	0.5	2	0.5
p014	Parent	4	0.75	2	0.5
p014	Parent	6	1	2	0.5
p014	Parent	8	1	2	0.5
p014	Parent	10	1	2	0.67
p014	Parent	12	1	2	0.5
p014	Parent	14	1	2	0.5
p014	Parent	18	2	2	0.5
p014	Parent	20	2	2	0.5
p014	Parent	22	2	2	0.75
p015	Parent	0	2	2	0.5
p015	Parent	2	2	2	< 30 sec
p015	Parent	4	2	2	< 1
p015	Parent	6
p015	Parent	8	2.5	2	0.5
p015	Parent	10	3	2	0.5
p015	Parent	12	2	2	0.5
p015	Parent	14	1	2	0.5
p015	Parent	16	2	2	0.5
p015	Parent	18	1	2	0.5
p015	Parent	20	2	2	0.5
p015	Parent	22	2	2	0.5
p016	Parent	0	1	2	0.5
p016	Parent	2	1	2	0.5
p016	Parent	4	0.5	2	0.5
p016	Parent	6	2	2	0.5
p016	Parent	8	1	2	0.5
p016	Parent	10	0.5	2	0.5
p016	Parent	12	1	2	0.5
p016	Parent	14	2	2	0.5
p016	Parent	16	2	2	0.5
p016	Parent	18	1	2	0.5
p016	Parent	20	1	2	0.5
p016	Parent	22	1	2	0.5
p019	Parent	0	0.17	2	0.08
p019	Parent	2	0.17	2	0.08
p019	Parent	4	0.17	2	0.08
p019	Parent	6	0.17	2	0.17
p019	Parent	8	0.17	2	0.17
p019	Parent	10	0.17	2	0.17
p019	Parent	12	0.5	2	0.17
p019	Parent	14	0.17	2	0.17
p019	Parent	16	1	2	0.17
p019	Parent	18	1	2	0.5
p019	Parent	20	1	2	0.5
p019	Parent	22	0.25	2	0.17
p021	Parent	0	1	2	0.5
p021	Parent	2	0.5	2	0.17
p021	Parent	4	1	2	0.5
p021	Parent	6	2	2.15	0.25
p021	Parent	8	0.5	2	0.33
p021	Parent	10	0.5	2	0.17
p021	Parent	12	0.33	2	0.17
p021	Parent	14	3	2	0.25
p021	Parent	16	2	2	0.33
p021	Parent	18	1	2	0.33
p021	Parent	20	1	2	0.33
p021	Parent	22	1	2	0.33
p022	Parent	0	2	2	1
p022	Parent	2	2	2	1
p022	Parent	4	2	3	1
p022	Parent	6	2	2	1
p022	Parent	8	2	2	1
p022	Parent	10	2	2	1
p022	Parent	12	2	2	1
p022	Parent	14	2	2	1
p022	Parent	16	2	2	1
p022	Parent	18	2	2	1
p022	Parent	20	2	2	1
p022	Parent	22	2	2	1
p023	Parent	0	1	2	0.5
p023	Parent	2	1	2	0.5
p023	Parent	4	1	2	0.5
p023	Parent	6	1	2	0.5
p023	Parent	8	1	2	0.5
p023	Parent	10	1	2	0.5
p023	Parent	12	0.5	2	0.5
p023	Parent	14	0.5	2	0.17
p023	Parent	16	0.5	2	0.5
p023	Parent	18	0.5	2	0.17
p023	Parent	20	1	2	0.17
p023	Parent	22	1	2	0.17
p025	Parent	0	0.5	2	0.5
p025	Parent	2	0.5	2	0.5
p025	Parent	4	0.5	2	0.5
p025	Parent	6	0.5	2	0.5
p025	Parent	8	0.5	2	0.5
p025	Parent	10	0.5	2	0.5
p025	Parent	12	0.5	2	0.5
p025	Parent	14	0.5	2	0.5
p025	Parent	16	0.5	2	0.5
p025	Parent	18	0.5	2	0.5
p025	Parent	20	0.5	2	0.5
p025	Parent	22	0.5	2	0.5
p026	Parent	0	1	2	1
p026	Parent	2	1	2	1
p026	Parent	4	1	2	0.5
p026	Parent	6	1	2	0.5
p026	Parent	8	1	2	0.5
p026	Parent	10	1	2	0.5
p026	Parent	12	1	2	0.5
p026	Parent	14	0.5	2	0.5
p026	Parent	16	1	2	0.5
p026	Parent	18	1	2	0.5
p026	Parent	20	1	2	0.5
p026	Parent	22	0.5	2	0.5
p027	Parent	0	1	2	1
p027	Parent	2	1	2	1
p027	Parent	4	1	2	1
p027	Parent	6	1	2	1
p027	Parent	8	1	2	1
p027	Parent	10	1	2	1
p027	Parent	12	1	2	1
p027	Parent	14	1	2	1
p027	Parent	16	1	2	1
p027	Parent	18	1	2	1
p027	Parent	20	1	2	1
p027	Parent	22	1	2	1
p029	Parent	0	1	2	0.5
p029	Parent	2	0.5	2	0.17
p029	Parent	4	0.5	2	0.5
p029	Parent	6	1	2	0.25
p029	Parent	8	0.5	2	0.33
p029	Parent	10	0.5	2	0.17
p029	Parent	12	0.33	2	0.17
p029	Parent	14	1	2	0.17
p029	Parent	16	1	2	0.33
p029	Parent	18	1	2	0.33
p029	Parent	20	1	2	0.33
p029	Parent	22	0.5	2	0.33
p030	Parent	0		2	0.5
p030	Parent	2	10	2	1
p030	Parent	4	0.5	2	0.5
p030	Parent	6	2	2	1
p030	Parent	8	5	2	1
p030	Parent	10	5	2	1
p030	Parent	12	2	2	1
p030	Parent	14	3	2	1
p030	Parent	16	3	2	0.5
p030	Parent	18	3	2	0.5
p030	Parent	20	3	2	0.5
p030	Parent	22	3	2	0.5
p031	Parent	0	2	2	0.5
p031	Parent	2	2	2	0.5
p031	Parent	4	2	2	0.5
p031	Parent	6	2	2	0.5
p031	Parent	8	2	2	0.5
p031	Parent	10	2	2	0.5
p031	Parent	12	2	2	0.5
p031	Parent	14	2	2	0.5
p031	Parent	16	2	2	0.5
p031	Parent	18	2	2	0.5
p031	Parent	20	2	2	0.5
p031	Parent	22	2	2	0.5
p032	Parent	0	0.5	2	0.5
p032	Parent	2	1	2	0.5
p032	Parent	4	2	2	0.5
p032	Parent	6	1	2	0.5
p032	Parent	8	2	2	0.5
p032	Parent	10	0.5	2	0.5
p032	Parent	12	2	2	0.5
p032	Parent	14	3	2	0.5
p032	Parent	16	1	2	0.5
p032	Parent	18	2	2	0.5
p032	Parent	20	2	2	0.5
p032	Parent	22	2	2	0.5
p033	Parent	0	5	2	0.5
p033	Parent	2	1	2	0.5
p033	Parent	4	1	2	0.17
p033	Parent	6	2	2	0.17
p033	Parent	8	3	2	0.17
p033	Parent	10	4	2	0.17
p033	Parent	12	4	2	0.33
p033	Parent	14	4	2	0.17
p033	Parent	16	4	2	0.08
p033	Parent	20	3	2	0.08
p034	Parent	0	5	2	<30 sec
p034	Parent	2	4	2	0.33
p034	Parent	4	<1	2	0.33
p034	Parent	6	2	2	<20sec
p034	Parent	8	2.11	2	<30 sec
p034	Parent	10	3	2	0.5
p034	Parent	12	2.3	2	0.5
p034	Parent	14	2	2	0.5
p034	Parent	16	2	2	0.5
p034	Parent	18	1.3	2	0.33
p034	Parent	20	0.5	2	0.25
p034	Parent	22	1	2	0.25
p035	Parent	0	2	2.3	0.5
p035	Parent	2	1	2	0.5
p035	Parent	4	0.5	2	0.5
p035	Parent	6	1.25	2	0.5
p035	Parent	8	1	2	1
p035	Parent	10	0.5	2	0.17
p035	Parent	12	0.5	2	0.17
p035	Parent	16	0.67	2	0.33
p035	Parent	18	0.5	2	0.25
p035	Parent	20	0.33	2	0.33
p035	Parent	22	0.5	2	0.33
p036	Parent	0	3	2	1
p036	Parent	2	2	2	1
p036	Parent	4	2	2	0.5
p036	Parent	6	1	2	1
p036	Parent	8	1	2	1
p036	Parent	10	1	2	1
p036	Parent	12	1	2	2
p036	Parent	14	3	1	0.5
p036	Parent	16	3	1	0.5
p036	Parent	18	3	1	0.5
p036	Parent	20	3	1	0.5
p036	Parent	22	3	1	0.5
p037	Parent	0	1	2	0.5
p037	Parent	2	2	2	0.5
p037	Parent	4	1	2	0.25
p037	Parent	6	2	2	0.25
p037	Parent	8	1	2	0.25
p037	Parent	10	1	2	0.25
p037	Parent	12	1	2	0.25
p037	Parent	14	2	2	0.25
p037	Parent	16	2	2	0.25
p037	Parent	18	2	2	0.25
p037	Parent	20	2	2	0.25
p037	Parent	22	2	2	0.25
p038	Parent	0	3	2	0.33
p038	Parent	2	2	2	0.5
p038	Parent	4	2.4	2	0.5
p038	Parent	6	2.2	2	0.5
p038	Parent	8	1.37	2	0.5
p038	Parent	10	1.5	2	0.5
p038	Parent	12	1.33	2	0.5
p038	Parent	14	4	2	0.5
p038	Parent	16	2.43	2	0.5
p038	Parent	18	1.57	2	0.5
p038	Parent	20	2.35	2	0.5
p038	Parent	22	4.19	2	0.5
p039	Parent	0	1	1	0.33
p039	Parent	2	1.5	1	0.33
p039	Parent	4	0.17	0.5	0.33
p039	Parent	6	0.17	0.5	0.17
p039	Parent	8	0.17	0.5	0.17
p039	Parent	10	0.17	0.5	0.17
p039	Parent	12	0.17	0.5	0.17
p039	Parent	14	0.17	0.5	0.17
p039	Parent	16	0.17	1	0.17
p039	Parent	22	0.17	1	0.17
p040	Parent	0	<1	2	<1
p040	Parent	2	1	2	<1
p040	Parent	4	1	2	0.5
p040	Parent	6	0.33	2	0.5
p040	Parent	8	0.5	2	0.5
p040	Parent	10	0.5	2	0.5
p040	Parent	12	0.5	2	0.17
p040	Parent	14	0.5	2	0.17
p040	Parent	16	0.5	2	0.25
p041	Parent	0	3	3	3
p041	Parent	2	1	2.5	1
p041	Parent	4	3	3	2
p041	Parent	6	2	3	2
p041	Parent	8	2	3	2
p041	Parent	10	3	3	2
p041	Parent	12	2	3	2
p041	Parent	14	2	3	2
p041	Parent	16	2	3	1
p041	Parent	18	3	3	2
p041	Parent	20	2	3	2
p041	Parent	22	2	3	2
p042	Parent	0	2	2	0.5
p042	Parent	2	1	2	0.5
p042	Parent	4	1	2	0.5
p042	Parent	6	1.5	2	0.5
p042	Parent	8	1	2	0.5
p042	Parent	10	0.5	2	0.5
p042	Parent	12	5	2	0.5
p042	Parent	14	3	2	0.5
p042	Parent	16	3	2	0.5
p042	Parent	18	2	2	0.5
p042	Parent	20	1	2	0.5
p042	Parent	22	3	2	0.5
p043	Parent	0	1	2	0.5
p043	Parent	2	1	2	0.33
p043	Parent	4	2	2	0.17
p043	Parent	6	2	2	0.33
p043	Parent	8	1	2	0.33
p043	Parent	10	1	2	0.5
p043	Parent	12	1	2	0.5
p043	Parent	14	2	2	0.5
p043	Parent	16	2	2	0.5
p043	Parent	18	1	2	0.33
p043	Parent	22	1	2	0.33
p044	Parent	0	1	2	0.5
p044	Parent	2	2	2	1
p044	Parent	4	2	2	1
p044	Parent	6	2	2	1
p044	Parent	8	1	2	0.5
p044	Parent	10	1	2	0.5
p044	Parent	12	1	2	0.5
p044	Parent	14	1	2	0.5
p044	Parent	16	1	2	0.5
p044	Parent	18	1	2	0.5
p044	Parent	20	1	2	0.5
p044	Parent	22	1	2	0.5
p045	Parent	0	1.5	2	0.5
p045	Parent	2	3	2.25	0.5
p045	Parent	4	1	2.25	0.5
p045	Parent	6	1.5	2.25	1
p045	Parent	8	2	2.25	0.5
p045	Parent	10	2	2.25	0.5
p045	Parent	12	2	2.33	1
p045	Parent	14	2	2.5	1
p045	Parent	16	2	2	0.5
p045	Parent	18	2	2.5	0.5
p045	Parent	20	2	2.25	0.5
p045	Parent	22	2	2	0.5
p046	Parent	0	10	3	5
p046	Parent	2	5	4	1.5
p046	Parent	4	5	3	2
p046	Parent	6	2.62	2	1.67
p046	Parent	8	2	3	2
p046	Parent	10	1.5	2	1.23
p046	Parent	12	1	2.5	1.5
p046	Parent	14	1	2	2
p046	Parent	16	1	2	1
p046	Parent	18	1	2	2
p046	Parent	20	1	2	2
p046	Parent	22	3	2	2
p047	Parent	0	1	2	0.75
p047	Parent	2	1.67	2	0.75
p047	Parent	4	0.67	2	0.5
p047	Parent	6	1	2	0.5
p047	Parent	8	0.67	2	0.33
p047	Parent	10	0.83	2	0.67
p047	Parent	12	0.83	2	0.5
p047	Parent	14	0.83	2	0.33
p047	Parent	16	0.83	2	0.5
p047	Parent	18	0.83	2	0.33
p047	Parent	20	0.83	2	0.33
p047	Parent	22	0.83	2	0.33
p048	Parent	0	0.75	2	0.75
p048	Parent	2	1	2	0.75
p048	Parent	4		2	0.5
p048	Parent	6	0.5	2	0.5
p048	Parent	8	0.5	2	0.33
p048	Parent	10	0.67	2	0.5
p048	Parent	12			0.5
p048	Parent	14		2	0.33
p048	Parent	16	0.5		0.5
p048	Parent	18	0.67	2	0.33
p048	Parent	20	0.5	2	0.33
p048	Parent	22	0.67	2	0.33
p049	Parent	0	5	2	1
p049	Parent	2	5	2	1
p049	Parent	4	4	2	1
p049	Parent	6	2	2	1
p049	Parent	8	1	2	1
p049	Parent	10	1	2	1
p049	Parent	12	1	2	1
p049	Parent	14	2	2	1
p049	Parent	16	2	2	1
p049	Parent	18	2	2	1
p049	Parent	20	2	2	1
p049	Parent	22	2	2	1
p050	Parent	0	1	2	<1
p050	Parent	2	0.17	2	0.5
p050	Parent	4	0.67	2	0.5
p050	Parent	6	0.5	2	0.5
p050	Parent	8	0.5	2	0.5
p050	Parent	10	0.5	2	0.33
p050	Parent	12	0.33	2	0.5
p050	Parent	14	0.5	2	0.5
p050	Parent	16	0.5	2	0.5
p050	Parent	18	0.5	2	0.5
p050	Parent	20	0.5	1.5	0.5
p050	Parent	22	0.5	2	0.5
p051	Parent	0	10	3	5
p051	Parent	2	5	4	1.5
p051	Parent	4	5	3	2
p051	Parent	6	2.62	2	1.67
p051	Parent	8	2	3	2
p051	Parent	10	2.75	2	1.23
p051	Parent	12	1	2.5	1.5
p051	Parent	14	1	2	2
p051	Parent	16	4	2	1.5
p051	Parent	18	1	2	2
p051	Parent	20	1	2	2
p051	Parent	22	3	2	2
p052	Parent	0		2	0.5
p052	Parent	2		2.25	0.5
p052	Parent	4
p052	Parent	6	2	2.25	0.5
p052	Parent	8	3	2.33	0.5
p052	Parent	10	1.25	2.25	0.5
p052	Parent	12	2	2.5	0.5
p052	Parent	14			0.5
p052	Parent	16
p052	Parent	18
p052	Parent	20
p052	Parent	22
p053	Parent	0	0.5	2	<1
p053	Parent	2	0.5	2	0.5
p053	Parent	4	0.67	2	0.5
p053	Parent	6	0.5	2	0.5
p053	Parent	8	0.67	2	0.5
p053	Parent	10	0.5	2	0.5
p053	Parent	12	0.5	2	0.5
p053	Parent	14	0.5	2	0.5
p053	Parent	16	0.5	2	0.5
p053	Parent	18	0.5	2	0.5
p053	Parent	20	0.5	2	0.5
p053	Parent	22	0.5	2	0.5
p054	Parent	0	5	2	1
p054	Parent	2	5	2	1
p054	Parent	4	5	2	1
p054	Parent	6	3	2	1
p054	Parent	8	1.5	2	1
p054	Parent	10	5	2	1
p054	Parent	12	1	2	1
p054	Parent	14	3	2	1
p054	Parent	16	4	2	1
p054	Parent	18	4	2	1
p054	Parent	20	4	2	1
p054	Parent	22	4	2	1
p055	Parent	0	1	2	1
p055	Parent	2	<2	2	0.5
p056	Parent	0	0.67	2	1
p056	Parent	2			0.5
p057	Parent	0	2	2	1
p057	Parent	2	2	2	1
p057	Parent	4	2	2	1
p057	Parent	6	1	2	1
p057	Parent	8	2	2	0.5
p057	Parent	10	2	2	0.5
p057	Parent	12	0.17	2	0.5
p057	Parent	14	0.33	2	0.33
p057	Parent	16	0.33	2	0.33
p057	Parent	18	0.5	2	0.5
p057	Parent	20	0.5	2	0.5
p057	Parent	22	2	2	0.5
p058	Parent	0	0.5	2	1
p058	Parent	2
p058	Parent	4	1	2	1
p058	Parent	6	1	2	1
p058	Parent	8	0.33	2	0.5
p058	Parent	10	0.33	2	0.5
p058	Parent	12	0.33	2	0.5
p058	Parent	14	0.33	2	0.33
p058	Parent	16	0.33	2	0.33
p058	Parent	18	0.33	2	0.33
p058	Parent	20	0.33	2	0.33
p058	Parent	22	0.33	2	0.33
p059	Parent	0	1	2	0.5
p059	Parent	2	2	2	1
p059	Parent	4	2	2	1
p059	Parent	6	2	2	1
p059	Parent	8	1	2	0.5
p059	Parent	10	1	2	0.5
p059	Parent	12	1	2	0.5
p059	Parent	14	1	2	0.5
p059	Parent	16	1	2	0.5
p059	Parent	18	1	2	0.5
p059	Parent	20	1	2	0.5
p059	Parent	22	1	2	0.5
p060	Parent	0	1	2	0.5
p060	Parent	2	1	2	0.33
p060	Parent	4	1	2	0.17
p060	Parent	6	1.5	2	0.33
p060	Parent	8	0.75	2	0.33
p060	Parent	10	1	2	0.5
p060	Parent	12	1	2	0.5
p060	Parent	14	1.5	2	0.5
p060	Parent	16	2	2	0.33
p060	Parent	18	0.67	2	0.33
p060	Parent	22	1	2	0.33
p061	Parent	0	1	2	0.5
p061	Parent	2	1	2	0.5
p061	Parent	4	0.95	2	0.33
p061	Parent	6	1	2	0.5
p061	Parent	8	1	2	0.5
p061	Parent	10	1	2	0.5
p061	Parent	12	0.5	2	0.5
p061	Parent	14	0.5	2	0.17
p061	Parent	16	1	2	0.17
p061	Parent	18	1	2	0.17
p061	Parent	20	1	2	0.17
p061	Parent	22	0.67	2	0.17
p062	Parent	0	2	2	1
p062	Parent	2	2	2	1
p062	Parent	4	2	2	1
p062	Parent	6	1	2	1
p062	Parent	8	1	2	1
p062	Parent	10	1	2	1
p062	Parent	12	1	2	1
p062	Parent	14	1	2	1
p062	Parent	16	1	2	1
p062	Parent	18	1	2	1
p062	Parent	20	1	2	1
p062	Parent	22	2	2	1
p063	Parent	0	5	2	<30 sec
p063	Parent	2	4	2	0.33
p063	Parent	4	<1	2	0.33
p063	Parent	6	2	2	<20 sec
p063	Parent	8	2.3	2	0.5
p063	Parent	10	2.3	2	0.5
p063	Parent	12	2.3	2	0.5
p063	Parent	14	2	2	0.5
p063	Parent	16	2	2	0.5
p063	Parent	18	1	2	0.33
p063	Parent	20	0.17	2	0.25
p063	Parent	22	1	2	0.25
p064	Parent	0	2	2	0.33
p064	Parent	2	2.2	2	0.5
p064	Parent	4	2.4	2	0.5
p064	Parent	6	2.2	2	0.5
p064	Parent	8	3.44	2	0.5
p064	Parent	10	2.44	2	0.5
p064	Parent	12	1.57	2	0.5
p064	Parent	14	2	2	0.5
p064	Parent	16	4	2	0.5
p064	Parent	18	3.12	2	0.5
p064	Parent	20	2.35	2	0.5
p064	Parent	22	3.3	2	0.5
p065	Parent	0	0.5	2	0.5
p065	Parent	2	0.5	2	0.5
p065	Parent	4	0.5	2	0.5
p065	Parent	6	0.5	2	0.5
p065	Parent	8	0.5	2	0.5
p065	Parent	10	0.5	2	0.5
p065	Parent	12	0.5	2	0.5
p065	Parent	14	0.5	2	0.5
p065	Parent	16	0.5	2	0.5
p065	Parent	18	0.5	2	0.5
p065	Parent	20	0.5	2	0.5
p065	Parent	22	0.5	2	0.5
p067	Parent	0	2	2	1
p067	Parent	2	2	2	1
p067	Parent	4	2	3	1
p067	Parent	6	3	2	1
p067	Parent	8	2	2	1
p067	Parent	10	2	2	1
p067	Parent	12	2	2	1
p067	Parent	14	2	2	1
p067	Parent	16	2	2	1
p067	Parent	18	2	2	1
p067	Parent	20	2	2	1
p067	Parent	22	2	2	1
p068	Parent	0		2	0.5
p068	Parent	2	10	2	1
p068	Parent	4	2	2	0.5
p068	Parent	6	2	2	1
p068	Parent	8	3.5	2	0.5
p068	Parent	10	4	2	1
p068	Parent	12	2	2	1
p068	Parent	14	2	2	1
p068	Parent	16	2	2	0.5
p068	Parent	18	3	2	0.5
p068	Parent	20	3	2	0.5
p068	Parent	22	3	2	0.5
p069	Parent	0	5	2.3	0.5
p069	Parent	2	1.3	2	0.5
p069	Parent	4	1.3	2	0.5
p069	Parent	6	0.75	2	0.5
p069	Parent	8	1	2	1
p069	Parent	10	0.75	2	0.5
p069	Parent	12	1	2	0.17
p069	Parent	16	1	2	0.5
p069	Parent	18	1	2	0.5
p069	Parent	20	1	2	0.33
p069	Parent	22	1	2	0.33
p070	Parent	2	0.5	2	0.67
p070	Parent	8	0.67	2	0.5
p071	Parent	0	2	2	0.5
p071	Parent	2	1	2	0.5
p071	Parent	4	2	2	0.17
p071	Parent	6	2	2	0.17
p071	Parent	8	4	2	0.17
p071	Parent	10	4	2	0.08
p071	Parent	12	1.5	2	0.5
p071	Parent	14	4	2	0.17
p071	Parent	16	4	2	0.08
p071	Parent	20	2	2	0.08
p073	Parent	0	2	2	0.5
p073	Parent	2	1	2	0.5
p073	Parent	4	2	2	0.5
p073	Parent	6	2	2	0.5
p073	Parent	8	2	2	0.5
p073	Parent	10	2	2	0.5
p073	Parent	12	2	2	0.5
p073	Parent	14	2	2	0.5
p073	Parent	16	2	2	0.5
p073	Parent	18	2	2	0.5
p073	Parent	20	2	2	0.5
p073	Parent	22	2	2	0.5
p074	Parent	0	1	2	1
p074	Parent	2	2	2	1
p074	Parent	4	2	2	0.5
p074	Parent	6	1	2	1
p074	Parent	8	1	2	1
p074	Parent	10	1	2	1
p074	Parent	12	1	2	2
p074	Parent	14	3	1	0.5
p074	Parent	16	3	1	0.5
p074	Parent	18	3	1	0.5
p074	Parent	20	3	1	0.5
p074	Parent	22	3	1	0.5
p075	Parent	0	1	1	0.33
p075	Parent	2	1	1	0.33
p075	Parent	4	0.17	0.5	0.17
p075	Parent	6	0.17	0.5	0.17
p075	Parent	8	0.17	0.5	0.17
p075	Parent	10	0.17	0.5	0.17
p075	Parent	12	0.17	0.5	0.08
p075	Parent	14	0.17	0.5	0.08
p075	Parent	16	0.17	1	0.17
p075	Parent	22	0.17	1	0.17
p076	Parent	0	1	2	1
p076	Parent	2	1	2	1
p076	Parent	4	1	2	0.5
p076	Parent	6	1	2	0.5
p076	Parent	8	1	2	0.5
p076	Parent	10	1	2	0.5
p076	Parent	12	1	2	0.5
p076	Parent	14	0.5	2	0.5
p076	Parent	16	1	2	0.5
p076	Parent	18	1	2	0.5
p076	Parent	20	1	2	0.5
p076	Parent	22	0.5	2	0.5
p077	Parent	0	1	2	0.5
p077	Parent	2	1	2	0.5
p077	Parent	4	1	2	0.25
p077	Parent	6	2	2	0.25
p077	Parent	8	0.5	2	0.25
p077	Parent	10	1	2	0.25
p077	Parent	12	0.5	2	0.25
p077	Parent	14	1	2	0.25
p077	Parent	16	1	2	0.25
p077	Parent	18	1	2	0.25
p077	Parent	20	1	2	0.25
p077	Parent	22	1	2	0.25
p078	Parent	0	<1	2	<1
p078	Parent	2	1	2	<1
p078	Parent	4	1	2	1
p078	Parent	6	0.33	2	0.5
p078	Parent	8	0.5	2	0.5
p078	Parent	10	0.5	2	0.5
p078	Parent	12	0.5	2	0.17
p078	Parent	14	0.5	2	0.33
p078	Parent	16	0.5	2	0.25
p079	Parent	0	3	3	3
p079	Parent	2	1	2.5	1
p079	Parent	4	3	3	2
p079	Parent	6	2	3	2
p079	Parent	8	2	3	2
p079	Parent	10	3	3	2
p079	Parent	12	2	3	2
p079	Parent	14	2	3	2
p079	Parent	16	2	3	1
p079	Parent	18	3	3	2
p079	Parent	20	2	3	2
p079	Parent	22	2	3	2
p080	Parent	0	1	2	0.5
p080	Parent	2	1	2	0.5
p080	Parent	4	1	2	0.5
p080	Parent	6	1	2	0.5
p080	Parent	8	1	2	0.5
p080	Parent	10	1	2	0.5
p080	Parent	12	1	2	0.5
p080	Parent	14	2	2	0.5
p080	Parent	16	1	2	0.5
p080	Parent	18	1.5	2	0.5
p080	Parent	20	1	2	0.5
p080	Parent	22	2	2	0.5
p081	Child <5	0	2	2	0.5
p081	Child <5	2	0.5	2	0.5
p081	Child <5	4	0.17	1.67	0.5
p081	Child <5	6	0.25	2	0.33
p081	Child <5	8	0.25	2	0.5
p081	Child <5	10	0.5	2	0.5
p081	Child <5	12	0.33	2	0.5
p081	Child <5	14	0.33	2	0.5
p081	Child <5	16	0.5	2	0.5
p081	Child <5	18	0.5	2	0.5
p081	Child <5	20	0.5	1.5	0.5
p081	Child <5	22	0.5	2	0.5
p082	Child <5	0	1	0.5	0.33
p082	Child <5	2	1	0.67	0.33
p082	Child <5	4	1.5	0.33	0.33
p082	Child <5	6	1.5	0.17	0.33
p082	Child <5	8			0.25
p082	Child <5	10	1.5	0.17	0.25
p082	Child <5	12	1.5		0.33
p082	Child <5	14	1.5	0.17	0.17
p082	Child <5	16	1.5	0.17	0.17
p082	Child <5	18	1.5	0.17	0.25
p082	Child <5	20	1.5		0.17
p082	Child <5	22	1.5	0.17	0.17
p085	Child <5	0	0.33	0.02	0.17
p085	Child <5	2	0.33		0.17
p085	Child <5	4	0.5		0.17
p085	Child <5	6	0.17		0.33
p085	Child <5	8	0.17		0.33
p085	Child <5	10	0.25		0.33
p085	Child <5	12	0.33		0.17
p085	Child <5	14	0.67		0.17
p085	Child <5	16	0.5		0.17
p085	Child <5	22	0.67		0.17
p086	Child <5	0		2	1
p086	Child <5	2		2	1
p086	Child <5	4		0.5	0.03
p086	Child <5	6	0.75	1
p086	Child <5	8	0.5	1	1
p086	Child <5	10	2	2	2
p086	Child <5	12	1	0.67	0.5
p086	Child <5	14	0.5	0.5	0.5
p086	Child <5	16	0.5	0.5	0.5
p086	Child <5	18	0.5	0.5	0.5
p086	Child <5	20	0.5	0.5	0.5
p086	Child <5	22	0.5	0.5	0.5
p087	Child <5	0	3	2	1
p087	Child <5	2	2.25	2	0.5
p087	Child <5	4	3	2	0.5
p087	Child <5	6	3	2	0.5
p087	Child <5	8	2	2	0.5
p087	Child <5	10	2	2	0.5
p087	Child <5	12	1	2	0.17
p087	Child <5	14		2	0.17
p087	Child <5	16		2	0.17
p087	Child <5	18		2
p087	Child <5	20		2	0.17
p087	Child <5	22		2	0.17
p088	Child <5	0	3	2	0.5
p088	Child <5	2	2	2	< 30 sec
p088	Child <5	4	3	2	< 1
p088	Child <5	6
p088	Child <5	8	5	2	0.5
p088	Child <5	10	4	2	0.5
p088	Child <5	12	2	2	0.5
p088	Child <5	14	3	2	0.5
p088	Child <5	16	4	2	0.5
p088	Child <5	18	3	2	0.5
p088	Child <5	20	2	2	0.5
p088	Child <5	22	3	2	0.5
p090	Child <5	0	2	2	0.5
p090	Child <5	2	1.67	2	0.17
p090	Child <5	4	2	2	0.5
p090	Child <5	6	2	2.5	0.25
p090	Child <5	8	2	2	0.33
p090	Child <5	10	2	2	0.17
p090	Child <5	12	1	2.2	0.17
p090	Child <5	14	2	2	0.5
p090	Child <5	16	2	2	0.33
p090	Child <5	18
p090	Child <5	20	2	1.3	0.33
p090	Child <5	22	2	2	0.33
p091	Child <5	0		0.33	0.33
p091	Child <5	2		0.17	0.5
p091	Child <5	4	2	2	0.5
p091	Child <5	6	2	5	1
p091	Child <5	8	2	2.5	0.5
p091	Child <5	10	3	5	0.5
p091	Child <5	12	2	2.5	0.5
p091	Child <5	14	3	3	0.5
p091	Child <5	16	1.5	3	0.5
p091	Child <5	18	2		0.5
p091	Child <5	20	2	1	0.5
p091	Child <5	22	2		0.5
p092	Child <5	0	2	0.5	0.5
p092	Child <5	2	1.5		0.5
p093	Child <5	0	2		0.5
p093	Child <5	2	2		0.5
p094	Child <5	0	1.17	0.67	0.33
p094	Child <5	2	1.5	0.33	0.42
p094	Child <5	4	1.5	0.17	0.33
p094	Child <5	6	1.5		0.33
p094	Child <5	8	1.5		0.25
p094	Child <5	10	1.5	0.17	0.25
p094	Child <5	12	1.5		0.33
p094	Child <5	14	1.5	0.17	0.17
p094	Child <5	16	1.5		0.25
p094	Child <5	18	1.5		0.25
p094	Child <5	20	1.5		0.17
p094	Child <5	22	1.5	0.17	0.17
p095	Child <5	0	1	0.67	0.5
p095	Child <5	2		1	1
p095	Child <5	4		0.5	0.03
p095	Child <5	6	0.33	0.5	0.75
p095	Child <5	8	0.17	0.5	0.5
p095	Child <5	10	0.5	0.5	1
p095	Child <5	12	0.67	0.5	0.5
p095	Child <5	14	0.5	0.5	0.5
p095	Child <5	16	0.5	0.5	0.5
p095	Child <5	18	0.5	0.5	0.5
p095	Child <5	20	0.5	0.5	0.5
p095	Child <5	22	0.5	0.5	0.5
p096	Child <5	0	1	0.5	0.5
p096	Child <5	2	2		0.5
p096	Child <5	4	2		0.5
p096	Child <5	6	2	0.5	0.5
p096	Child <5	8	2	0.5	0.5
p096	Child <5	10	2	0.33	0.5
p096	Child <5	12	1	0.5	0.5
p096	Child <5	14	1	0.5	0.5
p096	Child <5	16	1	0.5	0.5
p096	Child <5	18	1	0.5	0.5
p096	Child <5	20	2	2	0.5
p096	Child <5	22	2	2	0.5
p097	Child <5	0	3	0.28	0.5
p097	Child <5	2	3	0.37	0.5
p097	Child <5	4	4	2	0.5
p097	Child <5	6	4	2	0.5
p097	Child <5	8	3	0.37	0.5
p097	Child <5	10	2	2	0.5
p097	Child <5	12	1	0.67	0.17
p097	Child <5	14		2	0.17
p097	Child <5	16		2	0.17
p097	Child <5	18		1	0.17
p097	Child <5	20		2	0.17
p097	Child <5	22		2	0.17
p098	Child <5	0	5	1.5	0.5
p098	Child <5	2	1.5	0.5	0.5
p098	Child <5	4	1.5	2	0.5
p098	Child <5	6	1.5	1.5	0.5
p098	Child <5	8	1.5	1	0.5
p098	Child <5	10	2	1	0.5
p098	Child <5	12	2	1.5	0.5
p098	Child <5	14	2	2	0.5
p098	Child <5	16	2	1.5	0.5
p098	Child <5	18	1.5	2	0.5
p098	Child <5	20	1.5	2	0.5
p098	Child <5	22	2	3	0.5
p099	Child <5	0	5	2	0.5
p099	Child <5	2	1.5	2	0.75
p099	Child <5	4	1.5	2	0.5
p099	Child <5	6	1.5	2	0.5
p099	Child <5	8		2	0.5
p099	Child <5	10	1	2	0.75
p099	Child <5	12	1	2	0.5
p099	Child <5	14	2	2	1
p099	Child <5	16	1.5	2	1
p099	Child <5	18	1.5	2	1
p099	Child <5	20	1.5	2	2
p099	Child <5	22	1	2	1
p101	Child <5	0	0.83	1.4	0.5
p101	Child <5	2	0.75	2	0.5
p101	Child <5	4	1	2	0.5
p101	Child <5	6	1	1.4	0.5
p101	Child <5	8	1	1.3	0.5
p101	Child <5	10	1	1.45	0.67
p101	Child <5	12	0.75	2	0.5
p101	Child <5	14	1	2	0.5
p101	Child <5	18	1	1.4	0.5
p101	Child <5	20	1.3	2	0.67
p101	Child <5	22	3	2	0.5
p102	Child <5	0	3	2	0.5
p102	Child <5	2	2	3	< 30 sec
p102	Child <5	4	3	3	< 1
p102	Child <5	6
p102	Child <5	8	3	2	0.5
p102	Child <5	10	2	2	0.5
p102	Child <5	12	3	2	0.5
p102	Child <5	14	2	2	0.5
p102	Child <5	16	3	2	0.5
p102	Child <5	18	3	2	0.5
p102	Child <5	20	2	2	0.5
p102	Child <5	22	3	2	0.5
p103	Child <5	0	1	2	0.5
p103	Child <5	2	1	2	0.17
p103	Child <5	4	2	2	0.5
p103	Child <5	6	2	2	0.25
p103	Child <5	8	2	2	0.33
p103	Child <5	10	1	2	0.17
p103	Child <5	12	1	2	0.17
p103	Child <5	14	2	2	0.5
p103	Child <5	16	2	2	0.33
p103	Child <5	18
p103	Child <5	20	2	2	0.33
p103	Child <5	22	2	2	0.33
p104	Child <5	0	2	0.5	0.5
p104	Child <5	2	2	2	1
p104	Child <5	4	2	0.17	1
p104	Child <5	6	1	1	1
p104	Child <5	8	1	1	0.5
p104	Child <5	10	1	0.25	0.5
p104	Child <5	12	1	0.08	0.5
p104	Child <5	14	1	0.03	0.5
p104	Child <5	16	1	0.08	0.5
p104	Child <5	18	1	0.08	0.5
p104	Child <5	20	1	0.02	0.5
p104	Child <5	22	1	1	0.5
p106	Child <5	0	1.5	0.85	0.33
p106	Child <5	2	1.5	1.3	0.5
p106	Child <5	4	1.1	1.4	0.5
p106	Child <5	6	1.23	1.3	0.5
p106	Child <5	8	1.3	2	0.5
p106	Child <5	10	1.25	1	0.5
p106	Child <5	12	1	1.3	0.5
p106	Child <5	14	1.3	1.5	0.5
p106	Child <5	16	1.3	0.63	0.5
p106	Child <5	18	1.3	0.4	0.5
p106	Child <5	20	1.5	0.82	0.5
p106	Child <5	22	1.5	2	0.5
p107	Child <5	0		0.25	0.33
p107	Child <5	2		0.03	0.5
p107	Child <5	4	2	2	0.5
p107	Child <5	6	2	5	1
p107	Child <5	8	2	3	0.5
p107	Child <5	10	3.5	3	0.5
p107	Child <5	12	3	2	0.5
p107	Child <5	14	5	3	0.5
p107	Child <5	16	3	3	0.5
p107	Child <5	18	3		0.5
p107	Child <5	20	2	1	0.5
p107	Child <5	22	2		0.5
p108	Child <5	0	3	0.5	1
p108	Child <5	2	1	0.08	1
p108	Child <5	4	1	0.08	0.5
p108	Child <5	6	2	0.08	0.5
p108	Child <5	8	1	0.13	0.5
p108	Child <5	10	1	0.17	1
p108	Child <5	12	0.5	0.08	0.5
p108	Child <5	14	1	0.08	1
p108	Child <5	16	1	0.08	1
p108	Child <5	18	1	0.08	0.5
p108	Child <5	20	1	0.08	1
p108	Child <5	22	1	0.08	1
p109	Child <5	0	0.5	1	0.17
p109	Child <5	2	1	1.3	0.5
p109	Child <5	4	0.17	2.2	0.08
p109	Child <5	6	1	2	0.17
p109	Child <5	8	0.33	2	0.33
p109	Child <5	10	0.33	2	0.33
p109	Child <5	12	0.33	2	0.33
p109	Child <5	14	0.5	2	0.33
p109	Child <5	16	0.5	2	0.33
p109	Child <5	18	0.5	2	0.33
p109	Child <5	20	0.5	2	0.33
p109	Child <5	22	0.5
p110	Child <5	0	1.5	2	0.5
p110	Child <5	2			0.25
p110	Child <5	4			0.25
p110	Child <5	6			0.25
p110	Child <5	8			0.25
p110	Child <5	10			0.25
p110	Child <5	12			0.25
p110	Child <5	14			0.25
p110	Child <5	16			0.25
p110	Child <5	18			0.25
p110	Child <5	20			0.25
p110	Child <5	22			0.25
p111	Child <5	0	2	5	0.5
p111	Child <5	2	1.5	0.58	0.5
p111	Child <5	4	1	1	0.5
p111	Child <5	6	1.5	1	0.5
p111	Child <5	8	1	0.5	0.5
p111	Child <5	10	1.5	0.5	0.5
p111	Child <5	12	1.5	0.75	0.5
p111	Child <5	14	2	1.5	0.5
p111	Child <5	16	1.5		0.5
p111	Child <5	18	1	1	0.5
p111	Child <5	20	1.5	2	0.5
p111	Child <5	22	1.5	5	0.5
p112	Child <5	0	3	2	2
p112	Child <5	2	5	2	1
p112	Child <5	4	1.75	2	1.5
p112	Child <5	6	3	1	2
p113	Child <5	0	5	1.45	<30 sec
p113	Child <5	2	6	1.3	0.33
p113	Child <5	4	5	2	0.33
p113	Child <5	6	2	2	<20sec
p113	Child <5	8	2	2	<30 sec
p113	Child <5	10	2.3		0.5
p113	Child <5	12	3		0.5
p113	Child <5	14	2		0.5
p113	Child <5	16	2		0.5
p113	Child <5	18	2		0.33
p113	Child <5	20	2		0.25
p113	Child <5	22	2		0.25
p114	Child <5	0	2	0.17	0.5
p114	Child <5	2	2	0.33	0.5
p114	Child <5	4	2		0.5
p114	Child <5	6	1.5		0.5
p114	Child <5	8	1.5		0.5
p114	Child <5	10	2		0.5
p114	Child <5	12	2		0.5
p114	Child <5	14	2		0.5
p114	Child <5	16	2		0.5
p114	Child <5	18	2		0.5
p114	Child <5	20	2		0.5
p114	Child <5	22	2		0.5
p115	Child <5	0	0.33	0.02	0.17
p115	Child <5	2	0.33	0.02	0.08
p115	Child <5	4	0.17		0.17
p115	Child <5	6	0.17		0.33
p115	Child <5	8	0.17		0.33
p115	Child <5	10	0.25		0.33
p115	Child <5	12	0.25		0.17
p115	Child <5	14	0.5		0.17
p115	Child <5	16	0.5		0.17
p115	Child <5	22	0.33		0.17
p117	Child <5	0	3	2	0.33
p117	Child <5	2	3.45	1.5	0.67
p117	Child <5	4	4.2	1.45	0.5
p117	Child <5	6	4.3	2	0.5
p117	Child <5	8	5.59	2	0.5
p117	Child <5	10	3.49	2	0.5
p117	Child <5	12	4.33	2	0.5
p117	Child <5	14	7.13	1.2	0.5
p117	Child <5	16	1	2	0.5
p117	Child <5	18	1.5	2	0.5
p117	Child <5	20	3.48	1.07	0.5
p117	Child <5	22	4.5	1	0.5
p118	Child <5	0	1.32	0.42	0.5
p118	Child <5	2	0.33	0.5	0.17
p118	Child <5	4	0.5	0.33	0.17
p118	Child <5	6	1	0.33	0.33
p118	Child <5	8	0.33	0.33	0.33
p118	Child <5	10	0.5	1	0.5
p118	Child <5	12	0.5	1	0.5
p118	Child <5	14	0.67	0.5	0.33
p118	Child <5	16	0.58	0.67	0.33
p118	Child <5	18	0.5	0.33	0.33
p118	Child <5	22	0.5	0.5	0.33
p119	Child <5	2	0.42	2	0.67
p119	Child <5	8	0.5	2	0.33
p119	Child <5	0	1	1	0.5
p119	Child <5	2	1	1	0.5
p119	Child <5	4	1	1	0.5
p119	Child <5	6	2	1	0.5
p119	Child <5	8	2	1	0.5
p119	Child <5	10	2	1	0.5
p119	Child <5	12	2	2	0.5
p119	Child <5	14	2	2	0.5
p119	Child <5	16	2	2	0.5
p119	Child <5	18	2	1	0.5
p119	Child <5	20	2	2	0.5
p119	Child <5	22	2	2	0.5
p120	Child <5	0	0.5	0.5	1
p120	Child <5	2	0.5	1	1
p120	Child <5	4	0.5	0.17	1
p120	Child <5	6	0.5	0.17	1
p120	Child <5	8	0.17	0.33	0.5
p120	Child <5	10	0.33	0.5	0.5
p120	Child <5	12	0.5	1	0.5
p120	Child <5	14	0.33	0.5	0.33
p120	Child <5	16	0.33	0.5	0.5
p120	Child <5	18	0.33	0.33	0.5
p120	Child <5	20	0.33	0.33	0.5
p120	Child <5	22	0.33	0.5	0.33
p121	Child <5	0	3	0.5	1
p121	Child <5	2	1	0.08	1
p121	Child <5	4	1	0.08	0.5
p121	Child <5	6	2	0.08	0.5
p121	Child <5	8	1	0.13	0.5
p121	Child <5	10	1	0.17	1
p121	Child <5	12	0.5	0.08	0.5
p121	Child <5	14	1	0.08	1
p121	Child <5	16	1	0.08	1
p121	Child <5	18	1	0.08	0.5
p121	Child <5	20	1	0.08	1
p121	Child <5	22	1	0.08	1
p122	Child >5	0	<1	2	<1
p122	Child >5	2	1	2	<1
p122	Child >5	4
p122	Child >5	6
p122	Child >5	8
p122	Child >5	10
p122	Child >5	12
p122	Child >5	14
p122	Child >5	16
p123	Child >5	0	4	2.3	0.5
p123	Child >5	2	1.3	2	0.5
p123	Child >5	4	0.5	2	0.5
p123	Child >5	6	1.3	2	0.5
p123	Child >5	8	2	2	1
p123	Child >5	10	0.33	2	0.25
p123	Child >5	12	0.5	2	0.17
p123	Child >5	16	0.75	2	0.25
p123	Child >5	18	0.58	2	0.17
p123	Child >5	20	0.33	2	0.33
p123	Child >5	22	0.33	2	0.17
p124	Child >5	0	5	2	<30 sec
p124	Child >5	2	4	2	0.33
p124	Child >5	4	4	2	0.33
p124	Child >5	6	2	2	<20sec
p124	Child >5	8	3	2	<30 sec
p124	Child >5	10	2.3	2	0.5
p124	Child >5	12	3	2	0.5
p124	Child >5	14	3	2	0.5
p124	Child >5	16	2	2	0.5
p124	Child >5	18	1	2	0.33
p124	Child >5	20	0.33	2	0.25
p124	Child >5	22	1	2	0.25
p125	Child >5	0	0.5	2	0.5
p125	Child >5	2	0.5	2	0.5
p125	Child >5	4	0.5	2	0.5
p125	Child >5	6	0.5	2	0.5
p125	Child >5	8	0.5	2	0.5
p125	Child >5	10	0.5	2	0.5
p125	Child >5	12	0.5	2	0.5
p125	Child >5	14	0.5	2	0.5
p125	Child >5	16	0.5	2	0.5
p125	Child >5	18	0.5	2	0.5
p125	Child >5	20	0.5	2	0.5
p125	Child >5	22	0.5	2	0.5
p126	Child >5	0	3	3	3
p126	Child >5	2	2.5	2.5	1
p126	Child >5	4	3	3	2
p126	Child >5	6	3	3	2
p126	Child >5	8	3	3	2
p126	Child >5	10	3	3	2
p126	Child >5	12	2	3	2
p126	Child >5	14	2	3	2
p126	Child >5	16	2	3	1
p126	Child >5	18	3	3	2
p126	Child >5	20	2	3	2
p126	Child >5	22	2	3	2
p127	Child >5	0	7	2	2
p127	Child >5	2	6	2	2
p127	Child >5	4	3.5	2	1
p127	Child >5	6	0.5	2	0.5
p127	Child >5	8	0.5	2	1
p127	Child >5	10	0.5	2	1
p127	Child >5	12	1	2	0.5
p127	Child >5	14	1	2	1
p127	Child >5	16	1	2	1
p127	Child >5	18	1	2	1
p127	Child >5	20	1	2	0.5
p127	Child >5	22	1	2	0.5
p128	Child >5	0	2	2	0.33
p128	Child >5	2	2	2.25	0.5
p128	Child >5	4	1.5	2.25	0.5
p128	Child >5	6	3	2.25	0.5
p128	Child >5	8	2	2.5	0.75
p128	Child >5	10	3	2.25	0.5
p128	Child >5	12	3	2.25	0.5
p128	Child >5	14	3	2.25	0.5
p128	Child >5	16	3
p128	Child >5	18
p128	Child >5	20	2		0.5
p128	Child >5	22	2		0.5
p129	Child >5	0	0.5	2	0.5
p129	Child >5	2	1	2	0.5
p129	Child >5	4	1	2	0.33
p129	Child >5	6	0.5	2	0.33
p129	Child >5	8	0.5	2	0.33
p129	Child >5	10	0.5	2	0.33
p129	Child >5	12	0.5	2	0.33
p129	Child >5	14	0.5	2	0.33
p129	Child >5	16	1	2	0.5
p129	Child >5	18	1	2	0.5
p129	Child >5	20	1	2	0.5
p129	Child >5	22	0.5	2	0.33
p130	Child >5	0	0.67	2	0.5
p130	Child >5	2	0.75	2	0.5
p130	Child >5	4	0.83	2	0.5
p130	Child >5	6	1	2	0.5
p130	Child >5	8	1	2	0.5
p130	Child >5	10	1	2	0.5
p130	Child >5	12	0.5	2	0.5
p130	Child >5	14	0.33	2	0.5
p130	Child >5	18	0.67	2	0.5
p130	Child >5	20	0.5	2	0.5
p130	Child >5	22	3	2	0.5
p132	Child >5	0	0.5	2	0.5
p132	Child >5	2	0.5	2	0.5
p132	Child >5	4	0.5	2	0.5
p132	Child >5	6	0.5	2	0.5
p132	Child >5	8	0.5	2	0.5
p132	Child >5	10	0.5	2	0.5
p132	Child >5	12	0.5	2	0.5
p132	Child >5	14	0.5	2	0.5
p132	Child >5	16	0.5	2	0.5
p132	Child >5	18	0.5	2	0.5
p132	Child >5	20	0.5	2	0.5
p132	Child >5	22	0.5	2	0.5
p133	Child >5	0	0.75	2	0.5
p133	Child >5	2	1	2	0.5
p133	Child >5	4	1	2	0.33
p133	Child >5	6	0.5	2	0.33
p133	Child >5	8	0.5	2	0.33
p133	Child >5	10	0.5	2	0.33
p133	Child >5	12	0.5	2	0.33
p133	Child >5	14	0.5	2	0.33
p133	Child >5	16	1	2	0.5
p133	Child >5	18	1	2	0.5
p133	Child >5	20	1	2	0.5
p133	Child >5	22	0.5	2	0.33
p134	Child >5	0	2	2	1
p134	Child >5	2	2	2	1
p134	Child >5	4	2	2	1
p134	Child >5	6	2	2	1
p134	Child >5	8	2	2	1
p134	Child >5	10	2	2	1
p134	Child >5	12	2	2	1
p134	Child >5	14	2	2	1
p134	Child >5	16	2	2	1
p134	Child >5	18	1	2	1
p134	Child >5	20	2	2	1
p134	Child >5	22	2	2	1
p135	Child >5	0		2	0.5
p135	Child >5	2	10	4	1
p135	Child >5	4	0.5	2	0.5
p135	Child >5	6	2	2	1
p135	Child >5	8	2	2	0.5
p135	Child >5	10	3	2	0.5
p135	Child >5	12	2	2	1
p135	Child >5	14	2	2	0.5
p135	Child >5	16	3	2	0.5
p135	Child >5	18	3	2	0.5
p135	Child >5	20	3	2	0.5
p135	Child >5	22	3	2	0.5
p137	Child >5	0	5	2	1
p137	Child >5	2	4	2	1
p137	Child >5	4	4	3	1
p137	Child >5	6	4	2	1
p137	Child >5	8	3	2	1
p137	Child >5	10	4	2	1
p137	Child >5	12	4	2	1
p137	Child >5	14	3	2	1
p137	Child >5	16	4	2	1
p137	Child >5	18	3	2	1
p137	Child >5	20	3	2	1
p137	Child >5	22	3	2	1
p139	Child >5	0	3	2	0.5
p139	Child >5	2	2	2	0.5
p139	Child >5	4	2	2	0.5
p139	Child >5	6	2.5	1.5	1
p139	Child >5	8	0.5	2	0.5
p139	Child >5	10	0.33	2	0.5
p139	Child >5	12	0.17	2	0.5
p139	Child >5	14	0.5	2	0.33
p139	Child >5	16	0.5	2	0.33
p139	Child >5	18	0.5	2	0.33
p139	Child >5	20	0.67	2	0.5
p139	Child >5	22	0.5	2	0.5
p140	Child >5	0	0.17	2	0.08
p140	Child >5	2	0.17	2	0.08
p140	Child >5	4	0.17	2	0.08
p140	Child >5	6	0.17	2	0.17
p140	Child >5	8	0.17	2	0.17
p140	Child >5	10	0.17	2	0.17
p140	Child >5	12		2	0.17
p140	Child >5	14	0.17	2	0.17
p140	Child >5	16	2	2	0.17
p140	Child >5	18	3	2	0.5
p140	Child >5	20	6	2	0.5
p140	Child >5	22	1	2	0.17
p141	Child >5	0	0.17	2	0.08
p141	Child >5	2	0.17	2	0.08
p141	Child >5	4	0.17	2	0.08
p141	Child >5	6	0.17	2	0.17
p141	Child >5	8	0.17	2	0.17
p141	Child >5	10	0.17	2	0.17
p141	Child >5	12	0.5	2	0.17
p141	Child >5	14	0.17	2	0.17
p141	Child >5	16	2	2	0.17
p141	Child >5	18	2	2	0.5
p141	Child >5	20	1	2	0.5
p141	Child >5	22	3	2	0.17
p142	Child >5	0	5	2	0.5
p142	Child >5	2	5	2	1
p142	Child >5	4	3	2	1
p142	Child >5	6	3	2	1
p142	Child >5	8	1	2	0.5
p142	Child >5	10	1	2	0.5
p142	Child >5	12	3	2	0.5
p142	Child >5	14	7	2	0.5
p142	Child >5	16	4	2	0.5
p142	Child >5	18	3
p142	Child >5	20	3	2	0.5
p142	Child >5	22	3	2	0.5
p143	Child >5	0	8	0.5	<1
p143	Child >5	2	1	2	<1
p143	Child >5	4	2	2	0.5
p143	Child >5	6	1	2	0.5
p143	Child >5	8	2	2	0.5
p143	Child >5	10	1	2	0.5
p143	Child >5	12	2	2	0.17
p143	Child >5	14	2	2	0.17
p143	Child >5	16	2	2	0.25
p144	Child >5	0	2	2	1
p144	Child >5	2	2	2	1
p144	Child >5	4	2	3	1
p144	Child >5	6	2	2	1
p144	Child >5	8	2	2	1
p144	Child >5	10	2	2	1
p144	Child >5	12	2	2	1
p144	Child >5	14	2	2	1
p144	Child >5	16	2	2	1
p144	Child >5	18	2	2	1
p144	Child >5	20	2	2	1
p144	Child >5	22	2	2	1
p145	Child >5	0	0.17	2	0.17
p145	Child >5	2	0.5	2	0.5
p145	Child >5	4	0.17	2	0.08
p145	Child >5	6	1	2	0.17
p145	Child >5	8	0.33	2	0.33
p145	Child >5	10	0.33	2	0.33
p145	Child >5	12	0.33	2	0.33
p145	Child >5	14	0.5	2	0.33
p145	Child >5	16	0.5	2	0.33
p145	Child >5	18	0.5	2	0.33
p145	Child >5	20	0.5	2	0.33
p145	Child >5	22	0.33	2
p146	Child >5	0	3	2.3	0.5
p146	Child >5	2	0.5	2	0.5
p146	Child >5	4	2.3	2	0.5
p146	Child >5	6	2.3	2	0.5
p146	Child >5	8	1.5	2	1
p146	Child >5	10	0.67	2	0.25
p146	Child >5	12	0.33	2	0.17
p146	Child >5	16	1	2	0.25
p146	Child >5	18	0.67	2	0.17
p146	Child >5	20	0.5	2	0.33
p146	Child >5	22	0.5	2	0.17
p147	Child >5	0	4	2	2
p147	Child >5	2	2	2	1
p147	Child >5	4	1.25	2	2
p147	Child >5	6	2	2	2
p148	Child >5	0	0.67	2	0.5
p148	Child >5	2	0.67	2	0.5
p148	Child >5	4	0.83	2	0.5
p148	Child >5	6	1	2	0.5
p148	Child >5	8	1	2	0.5
p148	Child >5	10	1	2	0.5
p148	Child >5	12	1	2	0.5
p148	Child >5	14	0.67	2	0.5
p148	Child >5	18	1	2	0.5
p148	Child >5	20	1	2	0.75
p148	Child >5	22	3	2	0.5
p150	Child >5	0	2	2	1
p150	Child >5	2	2	2	1
p150	Child >5	4	2	2	1
p150	Child >5	6	2	2	1
p150	Child >5	8	2	2	1
p150	Child >5	10	2	2	1
p150	Child >5	12	2	2	1
p150	Child >5	14	2	2	1
p150	Child >5	16	2	2	1
p150	Child >5	18	1	2	1
p150	Child >5	20	2	2	1
p150	Child >5	22	2	2	1
p151	Child >5	0	2	2	0.5
p151	Child >5	2		2	0.75
p151	Child >5	4	0.75	2	0.5
p151	Child >5	6	2.75	2	0.5
p151	Child >5	8	2	2	0.5
p151	Child >5	10	3	2	0.75
p151	Child >5	12	3	2	0.5
p151	Child >5	14	2	2	1
p151	Child >5	16	3	2	1
p151	Child >5	18	6	2	0.75
p151	Child >5	20	1.5	2	2
p151	Child >5	22	8	2	1
p152	Child >5	0		2	0.5
p152	Child >5	2	10	2	1
p152	Child >5	4	0.17	2	0.5
p152	Child >5	6	0.5	2	0.5
p152	Child >5	8	2	2	0.5
p152	Child >5	10	2	2	0.5
p152	Child >5	12	0.5	2
p152	Child >5	14	3	2	1
p152	Child >5	16	2	2	0.5
p152	Child >5	18	3	2	0.5
p152	Child >5	20	3	2	0.5
p152	Child >5	22	3	2	0.5
p153	Child >5	0	2	2	0.5
p153	Child >5	2	2	2	0.5
p153	Child >5	4	2	2	0.25
p153	Child >5	6	2	2	0.25
p153	Child >5	8	1	2	0.25
p153	Child >5	10	2	2	0.25
p153	Child >5	12	2	2	0.25
p153	Child >5	14	2	2	0.25
p153	Child >5	16	2	2	0.25
p153	Child >5	18	2	2	0.25
p153	Child >5	20	2	2	0.25
p153	Child >5	22	2	2	0.25
p154	Child >5	0	2	2	0.5
p154	Child >5	2	0.5	2	0.5
p154	Child >5	4	0.5	2	0.5
p154	Child >5	6	0.25	2	0.5
p154	Child >5	8	0.17	2	0.5
p154	Child >5	10	0.5	2	0.5
p154	Child >5	12	0.33	2	0.5
p154	Child >5	14	0.17	2	0.5
p154	Child >5	16	0.5	2	0.5
p154	Child >5	18	0.5	2	0.5
p154	Child >5	20	0.5	1.5	0.5
p154	Child >5	22	0.5	2	0.5
p155	Child >5	2	0.83	2	0.67
p155	Child >5	8	0.75	2	0.33
p155	Child >5	0	1	2	0.5
p155	Child >5	2	2	2	0.5
p155	Child >5	4	3	2	0.17
p155	Child >5	6	3	2	0.17
p155	Child >5	8	4	2	0.08
p155	Child >5	10	5	2	0.08
p155	Child >5	12	2	2	0.33
p155	Child >5	14	5	2	0.17
p155	Child >5	16		2	0.08
p155	Child >5	20	4	2	0.08
p156	Child >5	0	10	3	5
p156	Child >5	2	5	4	1.5
p156	Child >5	4	5	3	2
p156	Child >5	6	2.62	2	1.67
p156	Child >5	8	2	3	2
p156	Child >5	10	2.75	2	1.23
p156	Child >5	12	1.5	2.5	1.5
p156	Child >5	14	4	2	2
p156	Child >5	16	5	2	1
p156	Child >5	18	4	2	2
p156	Child >5	20	3.5	2	2
p156	Child >5	22	3	2	2
p157	Child >5	0	2	2	0.5
p157	Child >5	2	2	2	0.5
p157	Child >5	4	3	2	0.17
p157	Child >5	6	4	2	0.17
p157	Child >5	8	4	2	0.08
p157	Child >5	10	5	2	0.08
p157	Child >5	12	2	2	0.17
p157	Child >5	14	5	2	0.17
p157	Child >5	16		2	0.08
p157	Child >5	20	4	2	0.08
